# Supplementary material for: Coherent diffraction of single Rice Dwarf virus particles using hard X-rays at the Linac Coherent Light Source
Source: Sci Data. 2016 Aug 1;3:160064. doi: 10.1038/sdata.2016.64 (PMC4968191; doi:10.1038/sdata.2016.64)
Supplement: Supplementary file 1 [file sdata201664-isa1.zip]

Archive with 6 entries (6 files):
- i_Investigation.txt
- s_study_Seibert.txt
- a_DLS_Seibert.txt
- a_XEFL_Seibert.txt
- a_DMA_Seibert.txt
- a_NTA_Seibert.txt
