# Supplementary material for: Coherent diffraction of single Rice Dwarf virus particles using hard X-rays at the Linac Coherent Light Source
Source: Sci Data. 2016 Aug 1;3:160064. doi: 10.1038/sdata.2016.64 (PMC4968191; doi:10.1038/sdata.2016.64)
Supplement: Supplementary file 1 [file sdata201664-isa1.zip › i_Investigation.txt]

# Investigation File generated for Scientific Data with Investigation File Authoring Tool version 0.1.0 on 20/07/2016 - This metadata file is CC0
ONTOLOGY SOURCE REFERENCE
Term Source Name	NCBITAXON	UO	OMIT	NPO	CHMO	OBI	MS
Term Source File	http://data.bioontology.org/ontologies/NCBITAXON	http://data.bioontology.org/ontologies/UO	http://data.bioontology.org/ontologies/OMIT	http://data.bioontology.org/ontologies/NPO	http://data.bioontology.org/ontologies/CHMO	http://data.bioontology.org/ontologies/OBI	http://data.bioontology.org/ontologies/MS
Term Source Version	2015AA	unknown	OBO 4.0-12122013-2338	2011-12-08 (yyyy-mm-dd)	releases/2014-11-20	2014-08-18	
Term Source Description	National Center for Biotechnology Information (NCBI) Organismal Classification	Units of Measurement Ontology	Ontology for MicroRNA Target	NanoParticle Ontology	Chemical Methods Ontology	Ontology for Biomedical Investigations	Mass Spectrometry Ontology
INVESTIGATION
Investigation Identifier
Investigation Title
Investigation Description
Investigation Submission Date
Investigation Public Release Date
INVESTIGATION PUBLICATIONS
Investigation PubMed ID
Investigation Publication DOI
Investigation Publication Author List
Investigation Publication Title
Investigation Publication Status
Investigation Publication Status Term Accession Number
Investigation Publication Status Term Source REF
INVESTIGATION CONTACTS
Investigation Person Last Name
Investigation Person Mid Initials
Investigation Person First Name
Investigation Person Address
Investigation Person Phone
Investigation Person Fax
Investigation Person Email
Investigation Person Affiliation
Investigation Person Roles
Investigation Person Roles Term Accession Number
Investigation Person Roles Term Source REF
STUDY
Study Identifier	10.1038/sdata.2016.64
Study Title	Coherent diffraction of single Rice Dwarf virus particles using hard X-rays at the Linac Coherent Light Source
Study Submission Date	18/02/2016
Study Public Release Date	01/08/2016
Study Description	http://www.nature.com/articles/sdata201664#abstract
Study File Name	s_study_Seibert.txt
Comment[Subject Keywords]	/;//;//;//
Comment[Manuscript Licence]	CC BY-4.0
Comment[Experimental Metadata Licence]	CC0
Comment[Supplementary Information File Name]	
Comment[Supplementary Information File Type]	x-zip-compressed
Comment[Supplementary Information File URL]	http://www.nature.com/articles/sdata201664#supplementary-information
Comment[Data Repository]	figshare;Coherent X-ray Imaging Data Bank (CXIDB)
Comment[Data Record Accession]	doi:10.6084/m9.figshare.c.2342581;doi:10.11577/1252456
Comment[Data Record URI]	http://dx.doi.org/10.6084/m9.figshare.c.2342581;http://dx.doi.org/10.11577/1252456
STUDY DESIGN DESCRIPTORS
Study Design Type	virus particle imaging objective
Study Design Type Term Accession Number	""
Study Design Type Term Source REF	""
STUDY PUBLICATIONS
Study PubMed ID
Study Publication DOI
Study Publication Author List
Study Publication Title
Study Publication Status
Study Publication Status Term Accession Number
Study Publication Status Term Source REF
STUDY FACTORS
Study Factor Name
Study Factor Type
Study Factor Type Term Accession Number
Study Factor Type Term Source REF
STUDY ASSAYS
Study Assay Measurement Type	physicochemical characterization	X-ray diffraction data	physicochemical characterization	physicochemical characterization
Study Assay Measurement Type Term Accession Number	http://purl.bioontology.org/ontology/npo#NPO_1356	CHMO:0000850	http://purl.bioontology.org/ontology/npo#NPO_1356	http://purl.bioontology.org/ontology/npo#NPO_1356
Study Assay Measurement Type Term Source REF	NPO	CHMO	NPO	NPO
Study Assay Technology Type	dynamic light scattering	X-ray free electron laser	electrospray ionisation gas-phase electrophoretic mobility molecular analysis	particle-tracking velocimetry
Study Assay Technology Type Term Accession Number	CHMO:0000167	""	CHMO:0001185	CHMO:0000928
Study Assay Technology Type Term Source REF	CHMO	""	CHMO	CHMO
Study Assay Technology Platform	""	""	""	""
Study Assay File Name	a_DLS_Seibert.txt	a_XEFL_Seibert.txt	a_DMA_Seibert.txt	a_NTA_Seibert.txt
STUDY PROTOCOLS
Study Protocol Name	Sample preparation	Pre-characterization experiments	Sample injection at LCLS	X-ray free-electron laser	Data processing steps used
Study Protocol Type	sample preparation for assay	physicochemical characterization	sample injection system	free electron laser	data transformation
Study Protocol Type Term Accession Number	OBI:0000073	http://purl.bioontology.org/ontology/npo#NPO_1356	OBI:0000504	MS:1000853	OBI:0200000
Study Protocol Type Term Source REF	OBI	NPO	OBI	MS	OBI
Study Protocol Description					
Study Protocol URI	""	""	""	""	""
Study Protocol Version					
Study Protocol Parameters Name	""	""	""	instrument; beamline; experiment environment; pulse duration; detector model; detector distance; sample delivery method; sample delivery device; sample temperature; sample environment; energy at interaction region; x-ray focus size	software
Study Protocol Parameters Name Term Accession Number	""	""	""	""	""
Study Protocol Parameters Name Term Source REF	""	""	""	""	""
Study Protocol Components Name	""	""	""	""	""
Study Protocol Components Type	""	""	""	""	""
Study Protocol Components Type Term Accession Number	""	""	""	""	""
Study Protocol Components Type Term Source REF	""	""	""	""	""
STUDY CONTACTS
Study Person Last Name	Munke	Andreasson	Aquila	Awel	Ayyer	Barty	Bean	Berntsen	Bielecki	Boutet	Bucher	Chapman	Daurer	DeMirci	Elser	Fromme	Hajdu	Hantke	Higashiura	Hogue	Hosseinizadeh	Kim	Kirian	Reddy	Lan	Larsson	Liu	Loh	Maia	Mancuso	Mühlig	Nakagawa	Nam	Nelson	Nettelblad	Okamoto	Ourmazd	Rose	van der Schot	Schwander	Seibert	Sellberg	Sierra	Song	Svenda	Timneanu	Vartanyants	Westphal	Wiedorn	Williams	Xavier	Yoon	Zook
Study Person First Name	Anna	Jakob	Andrew	Salah	Kartik	Anton	Richard J.	Peter	Johan	Sébastien	Maximilian	Henry N.	Benedikt J.	Hasan	Veit	Petra	Janos	Max F.	Akifumi	Brenda G.	Ahmad	Yoonhee	Richard A.	Hemanth K.N.	Ti-Yen	Daniel S.D.	Haiguang	N. Duane	Filipe R.N.C.	Adrian P.	Kerstin	Atsushi	Daewoong	Garrett	Carl	Kenta	Abbas	Max	Gijs	Peter	M. Marvin	Jonas A.	Raymond G.	Changyong	Martin	Nicusor	Ivan A.	Daniel	Max O.	Garth J.	Paulraj Lourdu	Chun Hong	James
Study Person Mid Initials																																																					
Study Person Email	""	""	aquila@slac.stanford.edu	""	""	""	""	""	""	""	""	""	""	""	""	""	""	""	""	""	""	""	""	""	""	""	""	""	""	""	""	""	""	""	""	""	""	""	""	""	marvin.seibert@icm.uu.se	""	""	""	""	""	""	""	""	""	""	""	""
Study Person Phone																																																					
Study Person Fax																																																					
Study Person Address																																																					
Study Person Affiliation	Laboratory of Molecular Biophysics, Department of Cell and Molecular Biology, Uppsala University, Husargatan 3 (Box 596), Uppsala SE-75124, Sweden	Laboratory of Molecular Biophysics, Department of Cell and Molecular Biology, Uppsala University, Husargatan 3 (Box 596), Uppsala SE-75124, Sweden	SLAC National Accelerator Laboratory, 2575 Sand Hill Road, Menlo Park, California 94025, USA	Center for Free Electron Laser Science, Deutsches Elektronen-Synchrotron DESY, Hamburg 22607, Germany	Center for Free Electron Laser Science, Deutsches Elektronen-Synchrotron DESY, Hamburg 22607, Germany	Center for Free Electron Laser Science, Deutsches Elektronen-Synchrotron DESY, Hamburg 22607, Germany	European XFEL GmbH, Holzkoppel 4, Schenefeld 22869, Germany	Australian Research Council Centre of Excellence in Advanced Molecular Imaging, La Trobe Institute for Molecular Science, La Trobe University, Melbourne 3086, Australia	Laboratory of Molecular Biophysics, Department of Cell and Molecular Biology, Uppsala University, Husargatan 3 (Box 596), Uppsala SE-75124, Sweden	SLAC National Accelerator Laboratory, 2575 Sand Hill Road, Menlo Park, California 94025, USA	SLAC National Accelerator Laboratory, 2575 Sand Hill Road, Menlo Park, California 94025, USA	Center for Free Electron Laser Science, Deutsches Elektronen-Synchrotron DESY, Hamburg 22607, Germany	Laboratory of Molecular Biophysics, Department of Cell and Molecular Biology, Uppsala University, Husargatan 3 (Box 596), Uppsala SE-75124, Sweden	SLAC National Accelerator Laboratory, 2575 Sand Hill Road, Menlo Park, California 94025, USA	Laboratory of Atomic and Solid State Physics, Cornell University, Ithaca, New York 14853, USA	Arizona State University, School of Molecular Sciences (SMS), Tempe, Arizona 85287-1604, USA	Laboratory of Molecular Biophysics, Department of Cell and Molecular Biology, Uppsala University, Husargatan 3 (Box 596), Uppsala SE-75124, Sweden	Laboratory of Molecular Biophysics, Department of Cell and Molecular Biology, Uppsala University, Husargatan 3 (Box 596), Uppsala SE-75124, Sweden	Institute for Protein Research, Osaka University, Suita, Osaka 565-0871, Japan	Biodesign Center for Applied Structural Discovery, Biodesign Institute at Arizona State University, Tempe 85287, USA	Department of Physics, University of Wisconsin Milwaukee, 3135 North Maryland Ave., Milwaukee, Wisconsin 53211, USA	School of Materials Science and Engineering, Gwangju Institute of Science and Technology, Gwangju 61005, Korea	Biodesign Center for Applied Structural Discovery, Biodesign Institute at Arizona State University, Tempe 85287, USA	Laboratory of Molecular Biophysics, Department of Cell and Molecular Biology, Uppsala University, Husargatan 3 (Box 596), Uppsala SE-75124, Sweden	Laboratory of Atomic and Solid State Physics, Cornell University, Ithaca, New York 14853, USA	Laboratory of Molecular Biophysics, Department of Cell and Molecular Biology, Uppsala University, Husargatan 3 (Box 596), Uppsala SE-75124, Sweden	Beijing Computational Science Research Center, 8 W Dongbeiwang Rd, Haidian, Beijing 100193, China	Centre for Bio-imaging Sciences, National University of Singapore, 14 Science Drive 4, BLK S1A, Singapore 117543, Singapore	Laboratory of Molecular Biophysics, Department of Cell and Molecular Biology, Uppsala University, Husargatan 3 (Box 596), Uppsala SE-75124, Sweden	European XFEL GmbH, Holzkoppel 4, Schenefeld 22869, Germany	Laboratory of Molecular Biophysics, Department of Cell and Molecular Biology, Uppsala University, Husargatan 3 (Box 596), Uppsala SE-75124, Sweden	Institute for Protein Research, Osaka University, Suita, Osaka 565-0871, Japan	Department of Physics, Pohang University of Science and Technology, Pohang 37673, Korea	Arizona State University, Department of Physics, Tempe, Arizona 85287, USA	Laboratory of Molecular Biophysics, Department of Cell and Molecular Biology, Uppsala University, Husargatan 3 (Box 596), Uppsala SE-75124, Sweden	Laboratory of Molecular Biophysics, Department of Cell and Molecular Biology, Uppsala University, Husargatan 3 (Box 596), Uppsala SE-75124, Sweden	Department of Physics, University of Wisconsin Milwaukee, 3135 North Maryland Ave., Milwaukee, Wisconsin 53211, USA	Deutsches Elektronen-Synchrotron DESY, Notkestraße 85, Hamburg D-22607, Germany	Laboratory of Molecular Biophysics, Department of Cell and Molecular Biology, Uppsala University, Husargatan 3 (Box 596), Uppsala SE-75124, Sweden	Department of Physics, University of Wisconsin Milwaukee, 3135 North Maryland Ave., Milwaukee, Wisconsin 53211, USA	Laboratory of Molecular Biophysics, Department of Cell and Molecular Biology, Uppsala University, Husargatan 3 (Box 596), Uppsala SE-75124, Sweden	Laboratory of Molecular Biophysics, Department of Cell and Molecular Biology, Uppsala University, Husargatan 3 (Box 596), Uppsala SE-75124, Sweden	SLAC National Accelerator Laboratory, 2575 Sand Hill Road, Menlo Park, California 94025, USA	Department of Physics, Pohang University of Science and Technology, Pohang 37673, Korea	Laboratory of Molecular Biophysics, Department of Cell and Molecular Biology, Uppsala University, Husargatan 3 (Box 596), Uppsala SE-75124, Sweden	Laboratory of Molecular Biophysics, Department of Cell and Molecular Biology, Uppsala University, Husargatan 3 (Box 596), Uppsala SE-75124, Sweden	Deutsches Elektronen-Synchrotron DESY, Notkestraße 85, Hamburg D-22607, Germany	Laboratory of Molecular Biophysics, Department of Cell and Molecular Biology, Uppsala University, Husargatan 3 (Box 596), Uppsala SE-75124, Sweden	Center for Free Electron Laser Science, Deutsches Elektronen-Synchrotron DESY, Hamburg 22607, Germany	Brookhaven National Laboratory, NSLS-II, Upton, New York 11973, USA	Center for Free Electron Laser Science, Deutsches Elektronen-Synchrotron DESY, Hamburg 22607, Germany	SLAC National Accelerator Laboratory, 2575 Sand Hill Road, Menlo Park, California 94025, USA	Arizona State University, School of Molecular Sciences (SMS), Tempe, Arizona 85287-1604, USA
Study Person Roles																																																					
Study Person Roles Term Accession Number																																																					
Study Person Roles Term Source REF																																																					
Comment[Study Person ORCID]	0000-0002-5510-2245										0000-0001-7896-473X		0000-0002-1887-7551	0000-0002-9135-5397													0000-0001-7324-6632		0000-0002-2141-438X			0000-0002-1700-7861					0000-0001-9946-3889					0000-0003-2793-5052				0000-0001-7328-0400							
Comment[Funder]																																																					
Comment[FundRef ID]																																																					
Comment[Funder Term Source REF]																																																					
Comment[Grant Identifier]																																																					
