# Supplementary material for: Coherent diffraction of single Rice Dwarf virus particles using hard X-rays at the Linac Coherent Light Source
Source: Sci Data. 2016 Aug 1;3:160064. doi: 10.1038/sdata.2016.64 (PMC4968191; doi:10.1038/sdata.2016.64)
Supplement: Supplementary file 1 [file sdata201664-isa1.zip › s_study_Seibert.txt]

Source Name	Characteristics[organism]	Term Source REF	Term Accession Number	Comment[surrounding medium]	Protocol REF	Sample Name
Rice leaves	Rice dwarf virus (isolate O)	NCBITAXON	NCBITaxon:142805	250 mM ammonium acetate	Sample preparation	RDV
