# Supplementary material for: Coherent diffraction of single Rice Dwarf virus particles using hard X-rays at the Linac Coherent Light Source
Source: Sci Data. 2016 Aug 1;3:160064. doi: 10.1038/sdata.2016.64 (PMC4968191; doi:10.1038/sdata.2016.64)
Supplement: Supplementary file 1 [file sdata201664-isa1.zip › a_XEFL_Seibert.txt]

Sample Name	Protocol REF	Protocol REF	Parameter Value[instrument]	Parameter Value[beamline]	Parameter Value[experiment environment]	Parameter Value[pulse duration]	Unit	Term Source REF	Term Accession Number	Parameter Value[detector model]	Parameter Value[detector distance]	Unit	Term Source REF	Term Accession Number	Parameter Value[detector distance]	Unit	Term Source REF	Term Accession Number	Parameter Value[sample delivery method]	Parameter Value[sample delivery device]	Parameter Value[sample temperature]	Unit	Term Source REF	Term Accession Number	Parameter Value[sample environment]	Term Source REF	Term Accession Number	Parameter Value[energy at interaction region]	Unit	Term Source REF	Term Accession Number	Parameter Value[x-ray focus size]	Unit	Term Source REF	Term Accession Number	Protocol REF	Parameter Value[software]	Assay Name	Raw Data File	Comment[Data Repository]	Comment[Data Record Accession]	Comment[Data Record URI]
RDV	Sample injection at LCLS	X-ray free-electron laser	Linac Coherent Light Source (LCLS)	CXI	0.1?m chamber	50	femtosecond			CSPAD	217.4	millimeter	UO	UO:0000016	2.4	metre	UO	UO:0000008	aerosol	aerodynamic lens injector	room temperature				vacuum	OMIT	OMIT:0015452	4	microJoule per pulse			0.1 x 0.1	micrometer	UO	UO:0000017	Data processing steps used	cheetah	r0001-s00-c00	36/Raw_Files/e625-r0001-s00-c00.xtc	Coherent X-ray Imaging Data Bank (CXIDB)	doi:10.11577/1252456	http://dx.doi.org/10.11577/1252456
RDV	Sample injection at LCLS	X-ray free-electron laser	Linac Coherent Light Source (LCLS)	CXI	0.1?m chamber	50	femtosecond			CSPAD	217.4	millimeter	UO	UO:0000016	2.4	metre	UO	UO:0000008	aerosol	aerodynamic lens injector	room temperature				vacuum	OMIT	OMIT:0015452	4	microJoule per pulse			0.1 x 0.1	micrometer	UO	UO:0000017	Data processing steps used	cheetah	r0001-s01-c00	36/Raw_Files/e625-r0001-s01-c00.xtc	Coherent X-ray Imaging Data Bank (CXIDB)	doi:10.11577/1252456	http://dx.doi.org/10.11577/1252456
RDV	Sample injection at LCLS	X-ray free-electron laser	Linac Coherent Light Source (LCLS)	CXI	0.1?m chamber	50	femtosecond			CSPAD	217.4	millimeter	UO	UO:0000016	2.4	metre	UO	UO:0000008	aerosol	aerodynamic lens injector	room temperature				vacuum	OMIT	OMIT:0015452	4	microJoule per pulse			0.1 x 0.1	micrometer	UO	UO:0000017	Data processing steps used	cheetah	r0001-s02-c00	36/Raw_Files/e625-r0001-s02-c00.xtc	Coherent X-ray Imaging Data Bank (CXIDB)	doi:10.11577/1252456	http://dx.doi.org/10.11577/1252456
RDV	Sample injection at LCLS	X-ray free-electron laser	Linac Coherent Light Source (LCLS)	CXI	0.1?m chamber	50	femtosecond			CSPAD	217.4	millimeter	UO	UO:0000016	2.4	metre	UO	UO:0000008	aerosol	aerodynamic lens injector	room temperature				vacuum	OMIT	OMIT:0015452	4	microJoule per pulse			0.1 x 0.1	micrometer	UO	UO:0000017	Data processing steps used	cheetah	r0001-s03-c00	36/Raw_Files/e625-r0001-s03-c00.xtc	Coherent X-ray Imaging Data Bank (CXIDB)	doi:10.11577/1252456	http://dx.doi.org/10.11577/1252456
RDV	Sample injection at LCLS	X-ray free-electron laser	Linac Coherent Light Source (LCLS)	CXI	0.1?m chamber	50	femtosecond			CSPAD	217.4	millimeter	UO	UO:0000016	2.4	metre	UO	UO:0000008	aerosol	aerodynamic lens injector	room temperature				vacuum	OMIT	OMIT:0015452	4	microJoule per pulse			0.1 x 0.1	micrometer	UO	UO:0000017	Data processing steps used	cheetah	r0001-s04-c00	36/Raw_Files/e625-r0001-s04-c00.xtc	Coherent X-ray Imaging Data Bank (CXIDB)	doi:10.11577/1252456	http://dx.doi.org/10.11577/1252456
RDV	Sample injection at LCLS	X-ray free-electron laser	Linac Coherent Light Source (LCLS)	CXI	0.1?m chamber	50	femtosecond			CSPAD	217.4	millimeter	UO	UO:0000016	2.4	metre	UO	UO:0000008	aerosol	aerodynamic lens injector	room temperature				vacuum	OMIT	OMIT:0015452	4	microJoule per pulse			0.1 x 0.1	micrometer	UO	UO:0000017	Data processing steps used	cheetah	r0002-s00-c00	36/Raw_Files/e625-r0002-s00-c00.xtc	Coherent X-ray Imaging Data Bank (CXIDB)	doi:10.11577/1252456	http://dx.doi.org/10.11577/1252456
RDV	Sample injection at LCLS	X-ray free-electron laser	Linac Coherent Light Source (LCLS)	CXI	0.1?m chamber	50	femtosecond			CSPAD	217.4	millimeter	UO	UO:0000016	2.4	metre	UO	UO:0000008	aerosol	aerodynamic lens injector	room temperature				vacuum	OMIT	OMIT:0015452	4	microJoule per pulse			0.1 x 0.1	micrometer	UO	UO:0000017	Data processing steps used	cheetah	r0002-s00-c01	36/Raw_Files/e625-r0002-s00-c01.xtc	Coherent X-ray Imaging Data Bank (CXIDB)	doi:10.11577/1252456	http://dx.doi.org/10.11577/1252456
RDV	Sample injection at LCLS	X-ray free-electron laser	Linac Coherent Light Source (LCLS)	CXI	0.1?m chamber	50	femtosecond			CSPAD	217.4	millimeter	UO	UO:0000016	2.4	metre	UO	UO:0000008	aerosol	aerodynamic lens injector	room temperature				vacuum	OMIT	OMIT:0015452	4	microJoule per pulse			0.1 x 0.1	micrometer	UO	UO:0000017	Data processing steps used	cheetah	r0002-s00-c02	36/Raw_Files/e625-r0002-s00-c02.xtc	Coherent X-ray Imaging Data Bank (CXIDB)	doi:10.11577/1252456	http://dx.doi.org/10.11577/1252456
RDV	Sample injection at LCLS	X-ray free-electron laser	Linac Coherent Light Source (LCLS)	CXI	0.1?m chamber	50	femtosecond			CSPAD	217.4	millimeter	UO	UO:0000016	2.4	metre	UO	UO:0000008	aerosol	aerodynamic lens injector	room temperature				vacuum	OMIT	OMIT:0015452	4	microJoule per pulse			0.1 x 0.1	micrometer	UO	UO:0000017	Data processing steps used	cheetah	r0002-s00-c03	36/Raw_Files/e625-r0002-s00-c03.xtc	Coherent X-ray Imaging Data Bank (CXIDB)	doi:10.11577/1252456	http://dx.doi.org/10.11577/1252456
RDV	Sample injection at LCLS	X-ray free-electron laser	Linac Coherent Light Source (LCLS)	CXI	0.1?m chamber	50	femtosecond			CSPAD	217.4	millimeter	UO	UO:0000016	2.4	metre	UO	UO:0000008	aerosol	aerodynamic lens injector	room temperature				vacuum	OMIT	OMIT:0015452	4	microJoule per pulse			0.1 x 0.1	micrometer	UO	UO:0000017	Data processing steps used	cheetah	r0002-s00-c04	36/Raw_Files/e625-r0002-s00-c04.xtc	Coherent X-ray Imaging Data Bank (CXIDB)	doi:10.11577/1252456	http://dx.doi.org/10.11577/1252456
RDV	Sample injection at LCLS	X-ray free-electron laser	Linac Coherent Light Source (LCLS)	CXI	0.1?m chamber	50	femtosecond			CSPAD	217.4	millimeter	UO	UO:0000016	2.4	metre	UO	UO:0000008	aerosol	aerodynamic lens injector	room temperature				vacuum	OMIT	OMIT:0015452	4	microJoule per pulse			0.1 x 0.1	micrometer	UO	UO:0000017	Data processing steps used	cheetah	r0002-s00-c05	36/Raw_Files/e625-r0002-s00-c05.xtc	Coherent X-ray Imaging Data Bank (CXIDB)	doi:10.11577/1252456	http://dx.doi.org/10.11577/1252456
RDV	Sample injection at LCLS	X-ray free-electron laser	Linac Coherent Light Source (LCLS)	CXI	0.1?m chamber	50	femtosecond			CSPAD	217.4	millimeter	UO	UO:0000016	2.4	metre	UO	UO:0000008	aerosol	aerodynamic lens injector	room temperature				vacuum	OMIT	OMIT:0015452	4	microJoule per pulse			0.1 x 0.1	micrometer	UO	UO:0000017	Data processing steps used	cheetah	r0002-s01-c00	36/Raw_Files/e625-r0002-s01-c00.xtc	Coherent X-ray Imaging Data Bank (CXIDB)	doi:10.11577/1252456	http://dx.doi.org/10.11577/1252456
RDV	Sample injection at LCLS	X-ray free-electron laser	Linac Coherent Light Source (LCLS)	CXI	0.1?m chamber	50	femtosecond			CSPAD	217.4	millimeter	UO	UO:0000016	2.4	metre	UO	UO:0000008	aerosol	aerodynamic lens injector	room temperature				vacuum	OMIT	OMIT:0015452	4	microJoule per pulse			0.1 x 0.1	micrometer	UO	UO:0000017	Data processing steps used	cheetah	r0002-s01-c01	36/Raw_Files/e625-r0002-s01-c01.xtc	Coherent X-ray Imaging Data Bank (CXIDB)	doi:10.11577/1252456	http://dx.doi.org/10.11577/1252456
RDV	Sample injection at LCLS	X-ray free-electron laser	Linac Coherent Light Source (LCLS)	CXI	0.1?m chamber	50	femtosecond			CSPAD	217.4	millimeter	UO	UO:0000016	2.4	metre	UO	UO:0000008	aerosol	aerodynamic lens injector	room temperature				vacuum	OMIT	OMIT:0015452	4	microJoule per pulse			0.1 x 0.1	micrometer	UO	UO:0000017	Data processing steps used	cheetah	r0002-s01-c02	36/Raw_Files/e625-r0002-s01-c02.xtc	Coherent X-ray Imaging Data Bank (CXIDB)	doi:10.11577/1252456	http://dx.doi.org/10.11577/1252456
RDV	Sample injection at LCLS	X-ray free-electron laser	Linac Coherent Light Source (LCLS)	CXI	0.1?m chamber	50	femtosecond			CSPAD	217.4	millimeter	UO	UO:0000016	2.4	metre	UO	UO:0000008	aerosol	aerodynamic lens injector	room temperature				vacuum	OMIT	OMIT:0015452	4	microJoule per pulse			0.1 x 0.1	micrometer	UO	UO:0000017	Data processing steps used	cheetah	r0002-s01-c03	36/Raw_Files/e625-r0002-s01-c03.xtc	Coherent X-ray Imaging Data Bank (CXIDB)	doi:10.11577/1252456	http://dx.doi.org/10.11577/1252456
RDV	Sample injection at LCLS	X-ray free-electron laser	Linac Coherent Light Source (LCLS)	CXI	0.1?m chamber	50	femtosecond			CSPAD	217.4	millimeter	UO	UO:0000016	2.4	metre	UO	UO:0000008	aerosol	aerodynamic lens injector	room temperature				vacuum	OMIT	OMIT:0015452	4	microJoule per pulse			0.1 x 0.1	micrometer	UO	UO:0000017	Data processing steps used	cheetah	r0002-s01-c04	36/Raw_Files/e625-r0002-s01-c04.xtc	Coherent X-ray Imaging Data Bank (CXIDB)	doi:10.11577/1252456	http://dx.doi.org/10.11577/1252456
RDV	Sample injection at LCLS	X-ray free-electron laser	Linac Coherent Light Source (LCLS)	CXI	0.1?m chamber	50	femtosecond			CSPAD	217.4	millimeter	UO	UO:0000016	2.4	metre	UO	UO:0000008	aerosol	aerodynamic lens injector	room temperature				vacuum	OMIT	OMIT:0015452	4	microJoule per pulse			0.1 x 0.1	micrometer	UO	UO:0000017	Data processing steps used	cheetah	r0002-s01-c05	36/Raw_Files/e625-r0002-s01-c05.xtc	Coherent X-ray Imaging Data Bank (CXIDB)	doi:10.11577/1252456	http://dx.doi.org/10.11577/1252456
RDV	Sample injection at LCLS	X-ray free-electron laser	Linac Coherent Light Source (LCLS)	CXI	0.1?m chamber	50	femtosecond			CSPAD	217.4	millimeter	UO	UO:0000016	2.4	metre	UO	UO:0000008	aerosol	aerodynamic lens injector	room temperature				vacuum	OMIT	OMIT:0015452	4	microJoule per pulse			0.1 x 0.1	micrometer	UO	UO:0000017	Data processing steps used	cheetah	r0002-s02-c00	36/Raw_Files/e625-r0002-s02-c00.xtc	Coherent X-ray Imaging Data Bank (CXIDB)	doi:10.11577/1252456	http://dx.doi.org/10.11577/1252456
RDV	Sample injection at LCLS	X-ray free-electron laser	Linac Coherent Light Source (LCLS)	CXI	0.1?m chamber	50	femtosecond			CSPAD	217.4	millimeter	UO	UO:0000016	2.4	metre	UO	UO:0000008	aerosol	aerodynamic lens injector	room temperature				vacuum	OMIT	OMIT:0015452	4	microJoule per pulse			0.1 x 0.1	micrometer	UO	UO:0000017	Data processing steps used	cheetah	r0002-s02-c01	36/Raw_Files/e625-r0002-s02-c01.xtc	Coherent X-ray Imaging Data Bank (CXIDB)	doi:10.11577/1252456	http://dx.doi.org/10.11577/1252456
RDV	Sample injection at LCLS	X-ray free-electron laser	Linac Coherent Light Source (LCLS)	CXI	0.1?m chamber	50	femtosecond			CSPAD	217.4	millimeter	UO	UO:0000016	2.4	metre	UO	UO:0000008	aerosol	aerodynamic lens injector	room temperature				vacuum	OMIT	OMIT:0015452	4	microJoule per pulse			0.1 x 0.1	micrometer	UO	UO:0000017	Data processing steps used	cheetah	r0002-s02-c02	36/Raw_Files/e625-r0002-s02-c02.xtc	Coherent X-ray Imaging Data Bank (CXIDB)	doi:10.11577/1252456	http://dx.doi.org/10.11577/1252456
RDV	Sample injection at LCLS	X-ray free-electron laser	Linac Coherent Light Source (LCLS)	CXI	0.1?m chamber	50	femtosecond			CSPAD	217.4	millimeter	UO	UO:0000016	2.4	metre	UO	UO:0000008	aerosol	aerodynamic lens injector	room temperature				vacuum	OMIT	OMIT:0015452	4	microJoule per pulse			0.1 x 0.1	micrometer	UO	UO:0000017	Data processing steps used	cheetah	r0002-s02-c03	36/Raw_Files/e625-r0002-s02-c03.xtc	Coherent X-ray Imaging Data Bank (CXIDB)	doi:10.11577/1252456	http://dx.doi.org/10.11577/1252456
RDV	Sample injection at LCLS	X-ray free-electron laser	Linac Coherent Light Source (LCLS)	CXI	0.1?m chamber	50	femtosecond			CSPAD	217.4	millimeter	UO	UO:0000016	2.4	metre	UO	UO:0000008	aerosol	aerodynamic lens injector	room temperature				vacuum	OMIT	OMIT:0015452	4	microJoule per pulse			0.1 x 0.1	micrometer	UO	UO:0000017	Data processing steps used	cheetah	r0002-s02-c04	36/Raw_Files/e625-r0002-s02-c04.xtc	Coherent X-ray Imaging Data Bank (CXIDB)	doi:10.11577/1252456	http://dx.doi.org/10.11577/1252456
RDV	Sample injection at LCLS	X-ray free-electron laser	Linac Coherent Light Source (LCLS)	CXI	0.1?m chamber	50	femtosecond			CSPAD	217.4	millimeter	UO	UO:0000016	2.4	metre	UO	UO:0000008	aerosol	aerodynamic lens injector	room temperature				vacuum	OMIT	OMIT:0015452	4	microJoule per pulse			0.1 x 0.1	micrometer	UO	UO:0000017	Data processing steps used	cheetah	r0002-s02-c05	36/Raw_Files/e625-r0002-s02-c05.xtc	Coherent X-ray Imaging Data Bank (CXIDB)	doi:10.11577/1252456	http://dx.doi.org/10.11577/1252456
RDV	Sample injection at LCLS	X-ray free-electron laser	Linac Coherent Light Source (LCLS)	CXI	0.1?m chamber	50	femtosecond			CSPAD	217.4	millimeter	UO	UO:0000016	2.4	metre	UO	UO:0000008	aerosol	aerodynamic lens injector	room temperature				vacuum	OMIT	OMIT:0015452	4	microJoule per pulse			0.1 x 0.1	micrometer	UO	UO:0000017	Data processing steps used	cheetah	r0002-s03-c00	36/Raw_Files/e625-r0002-s03-c00.xtc	Coherent X-ray Imaging Data Bank (CXIDB)	doi:10.11577/1252456	http://dx.doi.org/10.11577/1252456
RDV	Sample injection at LCLS	X-ray free-electron laser	Linac Coherent Light Source (LCLS)	CXI	0.1?m chamber	50	femtosecond			CSPAD	217.4	millimeter	UO	UO:0000016	2.4	metre	UO	UO:0000008	aerosol	aerodynamic lens injector	room temperature				vacuum	OMIT	OMIT:0015452	4	microJoule per pulse			0.1 x 0.1	micrometer	UO	UO:0000017	Data processing steps used	cheetah	r0002-s03-c01	36/Raw_Files/e625-r0002-s03-c01.xtc	Coherent X-ray Imaging Data Bank (CXIDB)	doi:10.11577/1252456	http://dx.doi.org/10.11577/1252456
RDV	Sample injection at LCLS	X-ray free-electron laser	Linac Coherent Light Source (LCLS)	CXI	0.1?m chamber	50	femtosecond			CSPAD	217.4	millimeter	UO	UO:0000016	2.4	metre	UO	UO:0000008	aerosol	aerodynamic lens injector	room temperature				vacuum	OMIT	OMIT:0015452	4	microJoule per pulse			0.1 x 0.1	micrometer	UO	UO:0000017	Data processing steps used	cheetah	r0002-s03-c02	36/Raw_Files/e625-r0002-s03-c02.xtc	Coherent X-ray Imaging Data Bank (CXIDB)	doi:10.11577/1252456	http://dx.doi.org/10.11577/1252456
RDV	Sample injection at LCLS	X-ray free-electron laser	Linac Coherent Light Source (LCLS)	CXI	0.1?m chamber	50	femtosecond			CSPAD	217.4	millimeter	UO	UO:0000016	2.4	metre	UO	UO:0000008	aerosol	aerodynamic lens injector	room temperature				vacuum	OMIT	OMIT:0015452	4	microJoule per pulse			0.1 x 0.1	micrometer	UO	UO:0000017	Data processing steps used	cheetah	r0002-s03-c03	36/Raw_Files/e625-r0002-s03-c03.xtc	Coherent X-ray Imaging Data Bank (CXIDB)	doi:10.11577/1252456	http://dx.doi.org/10.11577/1252456
RDV	Sample injection at LCLS	X-ray free-electron laser	Linac Coherent Light Source (LCLS)	CXI	0.1?m chamber	50	femtosecond			CSPAD	217.4	millimeter	UO	UO:0000016	2.4	metre	UO	UO:0000008	aerosol	aerodynamic lens injector	room temperature				vacuum	OMIT	OMIT:0015452	4	microJoule per pulse			0.1 x 0.1	micrometer	UO	UO:0000017	Data processing steps used	cheetah	r0002-s03-c04	36/Raw_Files/e625-r0002-s03-c04.xtc	Coherent X-ray Imaging Data Bank (CXIDB)	doi:10.11577/1252456	http://dx.doi.org/10.11577/1252456
RDV	Sample injection at LCLS	X-ray free-electron laser	Linac Coherent Light Source (LCLS)	CXI	0.1?m chamber	50	femtosecond			CSPAD	217.4	millimeter	UO	UO:0000016	2.4	metre	UO	UO:0000008	aerosol	aerodynamic lens injector	room temperature				vacuum	OMIT	OMIT:0015452	4	microJoule per pulse			0.1 x 0.1	micrometer	UO	UO:0000017	Data processing steps used	cheetah	r0002-s03-c05	36/Raw_Files/e625-r0002-s03-c05.xtc	Coherent X-ray Imaging Data Bank (CXIDB)	doi:10.11577/1252456	http://dx.doi.org/10.11577/1252456
RDV	Sample injection at LCLS	X-ray free-electron laser	Linac Coherent Light Source (LCLS)	CXI	0.1?m chamber	50	femtosecond			CSPAD	217.4	millimeter	UO	UO:0000016	2.4	metre	UO	UO:0000008	aerosol	aerodynamic lens injector	room temperature				vacuum	OMIT	OMIT:0015452	4	microJoule per pulse			0.1 x 0.1	micrometer	UO	UO:0000017	Data processing steps used	cheetah	r0002-s04-c00	36/Raw_Files/e625-r0002-s04-c00.xtc	Coherent X-ray Imaging Data Bank (CXIDB)	doi:10.11577/1252456	http://dx.doi.org/10.11577/1252456
RDV	Sample injection at LCLS	X-ray free-electron laser	Linac Coherent Light Source (LCLS)	CXI	0.1?m chamber	50	femtosecond			CSPAD	217.4	millimeter	UO	UO:0000016	2.4	metre	UO	UO:0000008	aerosol	aerodynamic lens injector	room temperature				vacuum	OMIT	OMIT:0015452	4	microJoule per pulse			0.1 x 0.1	micrometer	UO	UO:0000017	Data processing steps used	cheetah	r0002-s04-c01	36/Raw_Files/e625-r0002-s04-c01.xtc	Coherent X-ray Imaging Data Bank (CXIDB)	doi:10.11577/1252456	http://dx.doi.org/10.11577/1252456
RDV	Sample injection at LCLS	X-ray free-electron laser	Linac Coherent Light Source (LCLS)	CXI	0.1?m chamber	50	femtosecond			CSPAD	217.4	millimeter	UO	UO:0000016	2.4	metre	UO	UO:0000008	aerosol	aerodynamic lens injector	room temperature				vacuum	OMIT	OMIT:0015452	4	microJoule per pulse			0.1 x 0.1	micrometer	UO	UO:0000017	Data processing steps used	cheetah	r0002-s04-c02	36/Raw_Files/e625-r0002-s04-c02.xtc	Coherent X-ray Imaging Data Bank (CXIDB)	doi:10.11577/1252456	http://dx.doi.org/10.11577/1252456
RDV	Sample injection at LCLS	X-ray free-electron laser	Linac Coherent Light Source (LCLS)	CXI	0.1?m chamber	50	femtosecond			CSPAD	217.4	millimeter	UO	UO:0000016	2.4	metre	UO	UO:0000008	aerosol	aerodynamic lens injector	room temperature				vacuum	OMIT	OMIT:0015452	4	microJoule per pulse			0.1 x 0.1	micrometer	UO	UO:0000017	Data processing steps used	cheetah	r0002-s04-c03	36/Raw_Files/e625-r0002-s04-c03.xtc	Coherent X-ray Imaging Data Bank (CXIDB)	doi:10.11577/1252456	http://dx.doi.org/10.11577/1252456
RDV	Sample injection at LCLS	X-ray free-electron laser	Linac Coherent Light Source (LCLS)	CXI	0.1?m chamber	50	femtosecond			CSPAD	217.4	millimeter	UO	UO:0000016	2.4	metre	UO	UO:0000008	aerosol	aerodynamic lens injector	room temperature				vacuum	OMIT	OMIT:0015452	4	microJoule per pulse			0.1 x 0.1	micrometer	UO	UO:0000017	Data processing steps used	cheetah	r0002-s04-c04	36/Raw_Files/e625-r0002-s04-c04.xtc	Coherent X-ray Imaging Data Bank (CXIDB)	doi:10.11577/1252456	http://dx.doi.org/10.11577/1252456
RDV	Sample injection at LCLS	X-ray free-electron laser	Linac Coherent Light Source (LCLS)	CXI	0.1?m chamber	50	femtosecond			CSPAD	217.4	millimeter	UO	UO:0000016	2.4	metre	UO	UO:0000008	aerosol	aerodynamic lens injector	room temperature				vacuum	OMIT	OMIT:0015452	4	microJoule per pulse			0.1 x 0.1	micrometer	UO	UO:0000017	Data processing steps used	cheetah	r0002-s04-c05	36/Raw_Files/e625-r0002-s04-c05.xtc	Coherent X-ray Imaging Data Bank (CXIDB)	doi:10.11577/1252456	http://dx.doi.org/10.11577/1252456
RDV	Sample injection at LCLS	X-ray free-electron laser	Linac Coherent Light Source (LCLS)	CXI	0.1?m chamber	50	femtosecond			CSPAD	217.4	millimeter	UO	UO:0000016	2.4	metre	UO	UO:0000008	aerosol	aerodynamic lens injector	room temperature				vacuum	OMIT	OMIT:0015452	4	microJoule per pulse			0.1 x 0.1	micrometer	UO	UO:0000017	Data processing steps used	cheetah	r0003-s00-c00	36/Raw_Files/e625-r0003-s00-c00.xtc	Coherent X-ray Imaging Data Bank (CXIDB)	doi:10.11577/1252456	http://dx.doi.org/10.11577/1252456
RDV	Sample injection at LCLS	X-ray free-electron laser	Linac Coherent Light Source (LCLS)	CXI	0.1?m chamber	50	femtosecond			CSPAD	217.4	millimeter	UO	UO:0000016	2.4	metre	UO	UO:0000008	aerosol	aerodynamic lens injector	room temperature				vacuum	OMIT	OMIT:0015452	4	microJoule per pulse			0.1 x 0.1	micrometer	UO	UO:0000017	Data processing steps used	cheetah	r0003-s00-c01	36/Raw_Files/e625-r0003-s00-c01.xtc	Coherent X-ray Imaging Data Bank (CXIDB)	doi:10.11577/1252456	http://dx.doi.org/10.11577/1252456
RDV	Sample injection at LCLS	X-ray free-electron laser	Linac Coherent Light Source (LCLS)	CXI	0.1?m chamber	50	femtosecond			CSPAD	217.4	millimeter	UO	UO:0000016	2.4	metre	UO	UO:0000008	aerosol	aerodynamic lens injector	room temperature				vacuum	OMIT	OMIT:0015452	4	microJoule per pulse			0.1 x 0.1	micrometer	UO	UO:0000017	Data processing steps used	cheetah	r0003-s00-c02	36/Raw_Files/e625-r0003-s00-c02.xtc	Coherent X-ray Imaging Data Bank (CXIDB)	doi:10.11577/1252456	http://dx.doi.org/10.11577/1252456
RDV	Sample injection at LCLS	X-ray free-electron laser	Linac Coherent Light Source (LCLS)	CXI	0.1?m chamber	50	femtosecond			CSPAD	217.4	millimeter	UO	UO:0000016	2.4	metre	UO	UO:0000008	aerosol	aerodynamic lens injector	room temperature				vacuum	OMIT	OMIT:0015452	4	microJoule per pulse			0.1 x 0.1	micrometer	UO	UO:0000017	Data processing steps used	cheetah	r0003-s00-c03	36/Raw_Files/e625-r0003-s00-c03.xtc	Coherent X-ray Imaging Data Bank (CXIDB)	doi:10.11577/1252456	http://dx.doi.org/10.11577/1252456
RDV	Sample injection at LCLS	X-ray free-electron laser	Linac Coherent Light Source (LCLS)	CXI	0.1?m chamber	50	femtosecond			CSPAD	217.4	millimeter	UO	UO:0000016	2.4	metre	UO	UO:0000008	aerosol	aerodynamic lens injector	room temperature				vacuum	OMIT	OMIT:0015452	4	microJoule per pulse			0.1 x 0.1	micrometer	UO	UO:0000017	Data processing steps used	cheetah	r0003-s00-c04	36/Raw_Files/e625-r0003-s00-c04.xtc	Coherent X-ray Imaging Data Bank (CXIDB)	doi:10.11577/1252456	http://dx.doi.org/10.11577/1252456
RDV	Sample injection at LCLS	X-ray free-electron laser	Linac Coherent Light Source (LCLS)	CXI	0.1?m chamber	50	femtosecond			CSPAD	217.4	millimeter	UO	UO:0000016	2.4	metre	UO	UO:0000008	aerosol	aerodynamic lens injector	room temperature				vacuum	OMIT	OMIT:0015452	4	microJoule per pulse			0.1 x 0.1	micrometer	UO	UO:0000017	Data processing steps used	cheetah	r0003-s00-c05	36/Raw_Files/e625-r0003-s00-c05.xtc	Coherent X-ray Imaging Data Bank (CXIDB)	doi:10.11577/1252456	http://dx.doi.org/10.11577/1252456
RDV	Sample injection at LCLS	X-ray free-electron laser	Linac Coherent Light Source (LCLS)	CXI	0.1?m chamber	50	femtosecond			CSPAD	217.4	millimeter	UO	UO:0000016	2.4	metre	UO	UO:0000008	aerosol	aerodynamic lens injector	room temperature				vacuum	OMIT	OMIT:0015452	4	microJoule per pulse			0.1 x 0.1	micrometer	UO	UO:0000017	Data processing steps used	cheetah	r0003-s01-c00	36/Raw_Files/e625-r0003-s01-c00.xtc	Coherent X-ray Imaging Data Bank (CXIDB)	doi:10.11577/1252456	http://dx.doi.org/10.11577/1252456
RDV	Sample injection at LCLS	X-ray free-electron laser	Linac Coherent Light Source (LCLS)	CXI	0.1?m chamber	50	femtosecond			CSPAD	217.4	millimeter	UO	UO:0000016	2.4	metre	UO	UO:0000008	aerosol	aerodynamic lens injector	room temperature				vacuum	OMIT	OMIT:0015452	4	microJoule per pulse			0.1 x 0.1	micrometer	UO	UO:0000017	Data processing steps used	cheetah	r0003-s01-c01	36/Raw_Files/e625-r0003-s01-c01.xtc	Coherent X-ray Imaging Data Bank (CXIDB)	doi:10.11577/1252456	http://dx.doi.org/10.11577/1252456
RDV	Sample injection at LCLS	X-ray free-electron laser	Linac Coherent Light Source (LCLS)	CXI	0.1?m chamber	50	femtosecond			CSPAD	217.4	millimeter	UO	UO:0000016	2.4	metre	UO	UO:0000008	aerosol	aerodynamic lens injector	room temperature				vacuum	OMIT	OMIT:0015452	4	microJoule per pulse			0.1 x 0.1	micrometer	UO	UO:0000017	Data processing steps used	cheetah	r0003-s01-c02	36/Raw_Files/e625-r0003-s01-c02.xtc	Coherent X-ray Imaging Data Bank (CXIDB)	doi:10.11577/1252456	http://dx.doi.org/10.11577/1252456
RDV	Sample injection at LCLS	X-ray free-electron laser	Linac Coherent Light Source (LCLS)	CXI	0.1?m chamber	50	femtosecond			CSPAD	217.4	millimeter	UO	UO:0000016	2.4	metre	UO	UO:0000008	aerosol	aerodynamic lens injector	room temperature				vacuum	OMIT	OMIT:0015452	4	microJoule per pulse			0.1 x 0.1	micrometer	UO	UO:0000017	Data processing steps used	cheetah	r0003-s01-c03	36/Raw_Files/e625-r0003-s01-c03.xtc	Coherent X-ray Imaging Data Bank (CXIDB)	doi:10.11577/1252456	http://dx.doi.org/10.11577/1252456
RDV	Sample injection at LCLS	X-ray free-electron laser	Linac Coherent Light Source (LCLS)	CXI	0.1?m chamber	50	femtosecond			CSPAD	217.4	millimeter	UO	UO:0000016	2.4	metre	UO	UO:0000008	aerosol	aerodynamic lens injector	room temperature				vacuum	OMIT	OMIT:0015452	4	microJoule per pulse			0.1 x 0.1	micrometer	UO	UO:0000017	Data processing steps used	cheetah	r0003-s01-c04	36/Raw_Files/e625-r0003-s01-c04.xtc	Coherent X-ray Imaging Data Bank (CXIDB)	doi:10.11577/1252456	http://dx.doi.org/10.11577/1252456
RDV	Sample injection at LCLS	X-ray free-electron laser	Linac Coherent Light Source (LCLS)	CXI	0.1?m chamber	50	femtosecond			CSPAD	217.4	millimeter	UO	UO:0000016	2.4	metre	UO	UO:0000008	aerosol	aerodynamic lens injector	room temperature				vacuum	OMIT	OMIT:0015452	4	microJoule per pulse			0.1 x 0.1	micrometer	UO	UO:0000017	Data processing steps used	cheetah	r0003-s01-c05	36/Raw_Files/e625-r0003-s01-c05.xtc	Coherent X-ray Imaging Data Bank (CXIDB)	doi:10.11577/1252456	http://dx.doi.org/10.11577/1252456
RDV	Sample injection at LCLS	X-ray free-electron laser	Linac Coherent Light Source (LCLS)	CXI	0.1?m chamber	50	femtosecond			CSPAD	217.4	millimeter	UO	UO:0000016	2.4	metre	UO	UO:0000008	aerosol	aerodynamic lens injector	room temperature				vacuum	OMIT	OMIT:0015452	4	microJoule per pulse			0.1 x 0.1	micrometer	UO	UO:0000017	Data processing steps used	cheetah	r0003-s02-c00	36/Raw_Files/e625-r0003-s02-c00.xtc	Coherent X-ray Imaging Data Bank (CXIDB)	doi:10.11577/1252456	http://dx.doi.org/10.11577/1252456
RDV	Sample injection at LCLS	X-ray free-electron laser	Linac Coherent Light Source (LCLS)	CXI	0.1?m chamber	50	femtosecond			CSPAD	217.4	millimeter	UO	UO:0000016	2.4	metre	UO	UO:0000008	aerosol	aerodynamic lens injector	room temperature				vacuum	OMIT	OMIT:0015452	4	microJoule per pulse			0.1 x 0.1	micrometer	UO	UO:0000017	Data processing steps used	cheetah	r0003-s02-c01	36/Raw_Files/e625-r0003-s02-c01.xtc	Coherent X-ray Imaging Data Bank (CXIDB)	doi:10.11577/1252456	http://dx.doi.org/10.11577/1252456
RDV	Sample injection at LCLS	X-ray free-electron laser	Linac Coherent Light Source (LCLS)	CXI	0.1?m chamber	50	femtosecond			CSPAD	217.4	millimeter	UO	UO:0000016	2.4	metre	UO	UO:0000008	aerosol	aerodynamic lens injector	room temperature				vacuum	OMIT	OMIT:0015452	4	microJoule per pulse			0.1 x 0.1	micrometer	UO	UO:0000017	Data processing steps used	cheetah	r0003-s02-c02	36/Raw_Files/e625-r0003-s02-c02.xtc	Coherent X-ray Imaging Data Bank (CXIDB)	doi:10.11577/1252456	http://dx.doi.org/10.11577/1252456
RDV	Sample injection at LCLS	X-ray free-electron laser	Linac Coherent Light Source (LCLS)	CXI	0.1?m chamber	50	femtosecond			CSPAD	217.4	millimeter	UO	UO:0000016	2.4	metre	UO	UO:0000008	aerosol	aerodynamic lens injector	room temperature				vacuum	OMIT	OMIT:0015452	4	microJoule per pulse			0.1 x 0.1	micrometer	UO	UO:0000017	Data processing steps used	cheetah	r0003-s02-c03	36/Raw_Files/e625-r0003-s02-c03.xtc	Coherent X-ray Imaging Data Bank (CXIDB)	doi:10.11577/1252456	http://dx.doi.org/10.11577/1252456
RDV	Sample injection at LCLS	X-ray free-electron laser	Linac Coherent Light Source (LCLS)	CXI	0.1?m chamber	50	femtosecond			CSPAD	217.4	millimeter	UO	UO:0000016	2.4	metre	UO	UO:0000008	aerosol	aerodynamic lens injector	room temperature				vacuum	OMIT	OMIT:0015452	4	microJoule per pulse			0.1 x 0.1	micrometer	UO	UO:0000017	Data processing steps used	cheetah	r0003-s02-c04	36/Raw_Files/e625-r0003-s02-c04.xtc	Coherent X-ray Imaging Data Bank (CXIDB)	doi:10.11577/1252456	http://dx.doi.org/10.11577/1252456
RDV	Sample injection at LCLS	X-ray free-electron laser	Linac Coherent Light Source (LCLS)	CXI	0.1?m chamber	50	femtosecond			CSPAD	217.4	millimeter	UO	UO:0000016	2.4	metre	UO	UO:0000008	aerosol	aerodynamic lens injector	room temperature				vacuum	OMIT	OMIT:0015452	4	microJoule per pulse			0.1 x 0.1	micrometer	UO	UO:0000017	Data processing steps used	cheetah	r0003-s02-c05	36/Raw_Files/e625-r0003-s02-c05.xtc	Coherent X-ray Imaging Data Bank (CXIDB)	doi:10.11577/1252456	http://dx.doi.org/10.11577/1252456
RDV	Sample injection at LCLS	X-ray free-electron laser	Linac Coherent Light Source (LCLS)	CXI	0.1?m chamber	50	femtosecond			CSPAD	217.4	millimeter	UO	UO:0000016	2.4	metre	UO	UO:0000008	aerosol	aerodynamic lens injector	room temperature				vacuum	OMIT	OMIT:0015452	4	microJoule per pulse			0.1 x 0.1	micrometer	UO	UO:0000017	Data processing steps used	cheetah	r0003-s03-c00	36/Raw_Files/e625-r0003-s03-c00.xtc	Coherent X-ray Imaging Data Bank (CXIDB)	doi:10.11577/1252456	http://dx.doi.org/10.11577/1252456
RDV	Sample injection at LCLS	X-ray free-electron laser	Linac Coherent Light Source (LCLS)	CXI	0.1?m chamber	50	femtosecond			CSPAD	217.4	millimeter	UO	UO:0000016	2.4	metre	UO	UO:0000008	aerosol	aerodynamic lens injector	room temperature				vacuum	OMIT	OMIT:0015452	4	microJoule per pulse			0.1 x 0.1	micrometer	UO	UO:0000017	Data processing steps used	cheetah	r0003-s03-c01	36/Raw_Files/e625-r0003-s03-c01.xtc	Coherent X-ray Imaging Data Bank (CXIDB)	doi:10.11577/1252456	http://dx.doi.org/10.11577/1252456
RDV	Sample injection at LCLS	X-ray free-electron laser	Linac Coherent Light Source (LCLS)	CXI	0.1?m chamber	50	femtosecond			CSPAD	217.4	millimeter	UO	UO:0000016	2.4	metre	UO	UO:0000008	aerosol	aerodynamic lens injector	room temperature				vacuum	OMIT	OMIT:0015452	4	microJoule per pulse			0.1 x 0.1	micrometer	UO	UO:0000017	Data processing steps used	cheetah	r0003-s03-c02	36/Raw_Files/e625-r0003-s03-c02.xtc	Coherent X-ray Imaging Data Bank (CXIDB)	doi:10.11577/1252456	http://dx.doi.org/10.11577/1252456
RDV	Sample injection at LCLS	X-ray free-electron laser	Linac Coherent Light Source (LCLS)	CXI	0.1?m chamber	50	femtosecond			CSPAD	217.4	millimeter	UO	UO:0000016	2.4	metre	UO	UO:0000008	aerosol	aerodynamic lens injector	room temperature				vacuum	OMIT	OMIT:0015452	4	microJoule per pulse			0.1 x 0.1	micrometer	UO	UO:0000017	Data processing steps used	cheetah	r0003-s03-c03	36/Raw_Files/e625-r0003-s03-c03.xtc	Coherent X-ray Imaging Data Bank (CXIDB)	doi:10.11577/1252456	http://dx.doi.org/10.11577/1252456
RDV	Sample injection at LCLS	X-ray free-electron laser	Linac Coherent Light Source (LCLS)	CXI	0.1?m chamber	50	femtosecond			CSPAD	217.4	millimeter	UO	UO:0000016	2.4	metre	UO	UO:0000008	aerosol	aerodynamic lens injector	room temperature				vacuum	OMIT	OMIT:0015452	4	microJoule per pulse			0.1 x 0.1	micrometer	UO	UO:0000017	Data processing steps used	cheetah	r0003-s03-c04	36/Raw_Files/e625-r0003-s03-c04.xtc	Coherent X-ray Imaging Data Bank (CXIDB)	doi:10.11577/1252456	http://dx.doi.org/10.11577/1252456
RDV	Sample injection at LCLS	X-ray free-electron laser	Linac Coherent Light Source (LCLS)	CXI	0.1?m chamber	50	femtosecond			CSPAD	217.4	millimeter	UO	UO:0000016	2.4	metre	UO	UO:0000008	aerosol	aerodynamic lens injector	room temperature				vacuum	OMIT	OMIT:0015452	4	microJoule per pulse			0.1 x 0.1	micrometer	UO	UO:0000017	Data processing steps used	cheetah	r0003-s03-c05	36/Raw_Files/e625-r0003-s03-c05.xtc	Coherent X-ray Imaging Data Bank (CXIDB)	doi:10.11577/1252456	http://dx.doi.org/10.11577/1252456
RDV	Sample injection at LCLS	X-ray free-electron laser	Linac Coherent Light Source (LCLS)	CXI	0.1?m chamber	50	femtosecond			CSPAD	217.4	millimeter	UO	UO:0000016	2.4	metre	UO	UO:0000008	aerosol	aerodynamic lens injector	room temperature				vacuum	OMIT	OMIT:0015452	4	microJoule per pulse			0.1 x 0.1	micrometer	UO	UO:0000017	Data processing steps used	cheetah	r0003-s04-c00	36/Raw_Files/e625-r0003-s04-c00.xtc	Coherent X-ray Imaging Data Bank (CXIDB)	doi:10.11577/1252456	http://dx.doi.org/10.11577/1252456
RDV	Sample injection at LCLS	X-ray free-electron laser	Linac Coherent Light Source (LCLS)	CXI	0.1?m chamber	50	femtosecond			CSPAD	217.4	millimeter	UO	UO:0000016	2.4	metre	UO	UO:0000008	aerosol	aerodynamic lens injector	room temperature				vacuum	OMIT	OMIT:0015452	4	microJoule per pulse			0.1 x 0.1	micrometer	UO	UO:0000017	Data processing steps used	cheetah	r0003-s04-c01	36/Raw_Files/e625-r0003-s04-c01.xtc	Coherent X-ray Imaging Data Bank (CXIDB)	doi:10.11577/1252456	http://dx.doi.org/10.11577/1252456
RDV	Sample injection at LCLS	X-ray free-electron laser	Linac Coherent Light Source (LCLS)	CXI	0.1?m chamber	50	femtosecond			CSPAD	217.4	millimeter	UO	UO:0000016	2.4	metre	UO	UO:0000008	aerosol	aerodynamic lens injector	room temperature				vacuum	OMIT	OMIT:0015452	4	microJoule per pulse			0.1 x 0.1	micrometer	UO	UO:0000017	Data processing steps used	cheetah	r0003-s04-c02	36/Raw_Files/e625-r0003-s04-c02.xtc	Coherent X-ray Imaging Data Bank (CXIDB)	doi:10.11577/1252456	http://dx.doi.org/10.11577/1252456
RDV	Sample injection at LCLS	X-ray free-electron laser	Linac Coherent Light Source (LCLS)	CXI	0.1?m chamber	50	femtosecond			CSPAD	217.4	millimeter	UO	UO:0000016	2.4	metre	UO	UO:0000008	aerosol	aerodynamic lens injector	room temperature				vacuum	OMIT	OMIT:0015452	4	microJoule per pulse			0.1 x 0.1	micrometer	UO	UO:0000017	Data processing steps used	cheetah	r0003-s04-c03	36/Raw_Files/e625-r0003-s04-c03.xtc	Coherent X-ray Imaging Data Bank (CXIDB)	doi:10.11577/1252456	http://dx.doi.org/10.11577/1252456
RDV	Sample injection at LCLS	X-ray free-electron laser	Linac Coherent Light Source (LCLS)	CXI	0.1?m chamber	50	femtosecond			CSPAD	217.4	millimeter	UO	UO:0000016	2.4	metre	UO	UO:0000008	aerosol	aerodynamic lens injector	room temperature				vacuum	OMIT	OMIT:0015452	4	microJoule per pulse			0.1 x 0.1	micrometer	UO	UO:0000017	Data processing steps used	cheetah	r0003-s04-c04	36/Raw_Files/e625-r0003-s04-c04.xtc	Coherent X-ray Imaging Data Bank (CXIDB)	doi:10.11577/1252456	http://dx.doi.org/10.11577/1252456
RDV	Sample injection at LCLS	X-ray free-electron laser	Linac Coherent Light Source (LCLS)	CXI	0.1?m chamber	50	femtosecond			CSPAD	217.4	millimeter	UO	UO:0000016	2.4	metre	UO	UO:0000008	aerosol	aerodynamic lens injector	room temperature				vacuum	OMIT	OMIT:0015452	4	microJoule per pulse			0.1 x 0.1	micrometer	UO	UO:0000017	Data processing steps used	cheetah	r0003-s04-c05	36/Raw_Files/e625-r0003-s04-c05.xtc	Coherent X-ray Imaging Data Bank (CXIDB)	doi:10.11577/1252456	http://dx.doi.org/10.11577/1252456
RDV	Sample injection at LCLS	X-ray free-electron laser	Linac Coherent Light Source (LCLS)	CXI	0.1?m chamber	50	femtosecond			CSPAD	217.4	millimeter	UO	UO:0000016	2.4	metre	UO	UO:0000008	aerosol	aerodynamic lens injector	room temperature				vacuum	OMIT	OMIT:0015452	4	microJoule per pulse			0.1 x 0.1	micrometer	UO	UO:0000017	Data processing steps used	cheetah	r0004-s00-c00	36/Raw_Files/e625-r0004-s00-c00.xtc	Coherent X-ray Imaging Data Bank (CXIDB)	doi:10.11577/1252456	http://dx.doi.org/10.11577/1252456
RDV	Sample injection at LCLS	X-ray free-electron laser	Linac Coherent Light Source (LCLS)	CXI	0.1?m chamber	50	femtosecond			CSPAD	217.4	millimeter	UO	UO:0000016	2.4	metre	UO	UO:0000008	aerosol	aerodynamic lens injector	room temperature				vacuum	OMIT	OMIT:0015452	4	microJoule per pulse			0.1 x 0.1	micrometer	UO	UO:0000017	Data processing steps used	cheetah	r0004-s00-c01	36/Raw_Files/e625-r0004-s00-c01.xtc	Coherent X-ray Imaging Data Bank (CXIDB)	doi:10.11577/1252456	http://dx.doi.org/10.11577/1252456
RDV	Sample injection at LCLS	X-ray free-electron laser	Linac Coherent Light Source (LCLS)	CXI	0.1?m chamber	50	femtosecond			CSPAD	217.4	millimeter	UO	UO:0000016	2.4	metre	UO	UO:0000008	aerosol	aerodynamic lens injector	room temperature				vacuum	OMIT	OMIT:0015452	4	microJoule per pulse			0.1 x 0.1	micrometer	UO	UO:0000017	Data processing steps used	cheetah	r0004-s00-c02	36/Raw_Files/e625-r0004-s00-c02.xtc	Coherent X-ray Imaging Data Bank (CXIDB)	doi:10.11577/1252456	http://dx.doi.org/10.11577/1252456
RDV	Sample injection at LCLS	X-ray free-electron laser	Linac Coherent Light Source (LCLS)	CXI	0.1?m chamber	50	femtosecond			CSPAD	217.4	millimeter	UO	UO:0000016	2.4	metre	UO	UO:0000008	aerosol	aerodynamic lens injector	room temperature				vacuum	OMIT	OMIT:0015452	4	microJoule per pulse			0.1 x 0.1	micrometer	UO	UO:0000017	Data processing steps used	cheetah	r0004-s00-c03	36/Raw_Files/e625-r0004-s00-c03.xtc	Coherent X-ray Imaging Data Bank (CXIDB)	doi:10.11577/1252456	http://dx.doi.org/10.11577/1252456
RDV	Sample injection at LCLS	X-ray free-electron laser	Linac Coherent Light Source (LCLS)	CXI	0.1?m chamber	50	femtosecond			CSPAD	217.4	millimeter	UO	UO:0000016	2.4	metre	UO	UO:0000008	aerosol	aerodynamic lens injector	room temperature				vacuum	OMIT	OMIT:0015452	4	microJoule per pulse			0.1 x 0.1	micrometer	UO	UO:0000017	Data processing steps used	cheetah	r0004-s00-c04	36/Raw_Files/e625-r0004-s00-c04.xtc	Coherent X-ray Imaging Data Bank (CXIDB)	doi:10.11577/1252456	http://dx.doi.org/10.11577/1252456
RDV	Sample injection at LCLS	X-ray free-electron laser	Linac Coherent Light Source (LCLS)	CXI	0.1?m chamber	50	femtosecond			CSPAD	217.4	millimeter	UO	UO:0000016	2.4	metre	UO	UO:0000008	aerosol	aerodynamic lens injector	room temperature				vacuum	OMIT	OMIT:0015452	4	microJoule per pulse			0.1 x 0.1	micrometer	UO	UO:0000017	Data processing steps used	cheetah	r0004-s00-c05	36/Raw_Files/e625-r0004-s00-c05.xtc	Coherent X-ray Imaging Data Bank (CXIDB)	doi:10.11577/1252456	http://dx.doi.org/10.11577/1252456
RDV	Sample injection at LCLS	X-ray free-electron laser	Linac Coherent Light Source (LCLS)	CXI	0.1?m chamber	50	femtosecond			CSPAD	217.4	millimeter	UO	UO:0000016	2.4	metre	UO	UO:0000008	aerosol	aerodynamic lens injector	room temperature				vacuum	OMIT	OMIT:0015452	4	microJoule per pulse			0.1 x 0.1	micrometer	UO	UO:0000017	Data processing steps used	cheetah	r0004-s01-c00	36/Raw_Files/e625-r0004-s01-c00.xtc	Coherent X-ray Imaging Data Bank (CXIDB)	doi:10.11577/1252456	http://dx.doi.org/10.11577/1252456
RDV	Sample injection at LCLS	X-ray free-electron laser	Linac Coherent Light Source (LCLS)	CXI	0.1?m chamber	50	femtosecond			CSPAD	217.4	millimeter	UO	UO:0000016	2.4	metre	UO	UO:0000008	aerosol	aerodynamic lens injector	room temperature				vacuum	OMIT	OMIT:0015452	4	microJoule per pulse			0.1 x 0.1	micrometer	UO	UO:0000017	Data processing steps used	cheetah	r0004-s01-c01	36/Raw_Files/e625-r0004-s01-c01.xtc	Coherent X-ray Imaging Data Bank (CXIDB)	doi:10.11577/1252456	http://dx.doi.org/10.11577/1252456
RDV	Sample injection at LCLS	X-ray free-electron laser	Linac Coherent Light Source (LCLS)	CXI	0.1?m chamber	50	femtosecond			CSPAD	217.4	millimeter	UO	UO:0000016	2.4	metre	UO	UO:0000008	aerosol	aerodynamic lens injector	room temperature				vacuum	OMIT	OMIT:0015452	4	microJoule per pulse			0.1 x 0.1	micrometer	UO	UO:0000017	Data processing steps used	cheetah	r0004-s01-c02	36/Raw_Files/e625-r0004-s01-c02.xtc	Coherent X-ray Imaging Data Bank (CXIDB)	doi:10.11577/1252456	http://dx.doi.org/10.11577/1252456
RDV	Sample injection at LCLS	X-ray free-electron laser	Linac Coherent Light Source (LCLS)	CXI	0.1?m chamber	50	femtosecond			CSPAD	217.4	millimeter	UO	UO:0000016	2.4	metre	UO	UO:0000008	aerosol	aerodynamic lens injector	room temperature				vacuum	OMIT	OMIT:0015452	4	microJoule per pulse			0.1 x 0.1	micrometer	UO	UO:0000017	Data processing steps used	cheetah	r0004-s01-c03	36/Raw_Files/e625-r0004-s01-c03.xtc	Coherent X-ray Imaging Data Bank (CXIDB)	doi:10.11577/1252456	http://dx.doi.org/10.11577/1252456
RDV	Sample injection at LCLS	X-ray free-electron laser	Linac Coherent Light Source (LCLS)	CXI	0.1?m chamber	50	femtosecond			CSPAD	217.4	millimeter	UO	UO:0000016	2.4	metre	UO	UO:0000008	aerosol	aerodynamic lens injector	room temperature				vacuum	OMIT	OMIT:0015452	4	microJoule per pulse			0.1 x 0.1	micrometer	UO	UO:0000017	Data processing steps used	cheetah	r0004-s01-c04	36/Raw_Files/e625-r0004-s01-c04.xtc	Coherent X-ray Imaging Data Bank (CXIDB)	doi:10.11577/1252456	http://dx.doi.org/10.11577/1252456
RDV	Sample injection at LCLS	X-ray free-electron laser	Linac Coherent Light Source (LCLS)	CXI	0.1?m chamber	50	femtosecond			CSPAD	217.4	millimeter	UO	UO:0000016	2.4	metre	UO	UO:0000008	aerosol	aerodynamic lens injector	room temperature				vacuum	OMIT	OMIT:0015452	4	microJoule per pulse			0.1 x 0.1	micrometer	UO	UO:0000017	Data processing steps used	cheetah	r0004-s01-c05	36/Raw_Files/e625-r0004-s01-c05.xtc	Coherent X-ray Imaging Data Bank (CXIDB)	doi:10.11577/1252456	http://dx.doi.org/10.11577/1252456
RDV	Sample injection at LCLS	X-ray free-electron laser	Linac Coherent Light Source (LCLS)	CXI	0.1?m chamber	50	femtosecond			CSPAD	217.4	millimeter	UO	UO:0000016	2.4	metre	UO	UO:0000008	aerosol	aerodynamic lens injector	room temperature				vacuum	OMIT	OMIT:0015452	4	microJoule per pulse			0.1 x 0.1	micrometer	UO	UO:0000017	Data processing steps used	cheetah	r0004-s02-c00	36/Raw_Files/e625-r0004-s02-c00.xtc	Coherent X-ray Imaging Data Bank (CXIDB)	doi:10.11577/1252456	http://dx.doi.org/10.11577/1252456
RDV	Sample injection at LCLS	X-ray free-electron laser	Linac Coherent Light Source (LCLS)	CXI	0.1?m chamber	50	femtosecond			CSPAD	217.4	millimeter	UO	UO:0000016	2.4	metre	UO	UO:0000008	aerosol	aerodynamic lens injector	room temperature				vacuum	OMIT	OMIT:0015452	4	microJoule per pulse			0.1 x 0.1	micrometer	UO	UO:0000017	Data processing steps used	cheetah	r0004-s02-c01	36/Raw_Files/e625-r0004-s02-c01.xtc	Coherent X-ray Imaging Data Bank (CXIDB)	doi:10.11577/1252456	http://dx.doi.org/10.11577/1252456
RDV	Sample injection at LCLS	X-ray free-electron laser	Linac Coherent Light Source (LCLS)	CXI	0.1?m chamber	50	femtosecond			CSPAD	217.4	millimeter	UO	UO:0000016	2.4	metre	UO	UO:0000008	aerosol	aerodynamic lens injector	room temperature				vacuum	OMIT	OMIT:0015452	4	microJoule per pulse			0.1 x 0.1	micrometer	UO	UO:0000017	Data processing steps used	cheetah	r0004-s02-c02	36/Raw_Files/e625-r0004-s02-c02.xtc	Coherent X-ray Imaging Data Bank (CXIDB)	doi:10.11577/1252456	http://dx.doi.org/10.11577/1252456
RDV	Sample injection at LCLS	X-ray free-electron laser	Linac Coherent Light Source (LCLS)	CXI	0.1?m chamber	50	femtosecond			CSPAD	217.4	millimeter	UO	UO:0000016	2.4	metre	UO	UO:0000008	aerosol	aerodynamic lens injector	room temperature				vacuum	OMIT	OMIT:0015452	4	microJoule per pulse			0.1 x 0.1	micrometer	UO	UO:0000017	Data processing steps used	cheetah	r0004-s02-c03	36/Raw_Files/e625-r0004-s02-c03.xtc	Coherent X-ray Imaging Data Bank (CXIDB)	doi:10.11577/1252456	http://dx.doi.org/10.11577/1252456
RDV	Sample injection at LCLS	X-ray free-electron laser	Linac Coherent Light Source (LCLS)	CXI	0.1?m chamber	50	femtosecond			CSPAD	217.4	millimeter	UO	UO:0000016	2.4	metre	UO	UO:0000008	aerosol	aerodynamic lens injector	room temperature				vacuum	OMIT	OMIT:0015452	4	microJoule per pulse			0.1 x 0.1	micrometer	UO	UO:0000017	Data processing steps used	cheetah	r0004-s02-c04	36/Raw_Files/e625-r0004-s02-c04.xtc	Coherent X-ray Imaging Data Bank (CXIDB)	doi:10.11577/1252456	http://dx.doi.org/10.11577/1252456
RDV	Sample injection at LCLS	X-ray free-electron laser	Linac Coherent Light Source (LCLS)	CXI	0.1?m chamber	50	femtosecond			CSPAD	217.4	millimeter	UO	UO:0000016	2.4	metre	UO	UO:0000008	aerosol	aerodynamic lens injector	room temperature				vacuum	OMIT	OMIT:0015452	4	microJoule per pulse			0.1 x 0.1	micrometer	UO	UO:0000017	Data processing steps used	cheetah	r0004-s02-c05	36/Raw_Files/e625-r0004-s02-c05.xtc	Coherent X-ray Imaging Data Bank (CXIDB)	doi:10.11577/1252456	http://dx.doi.org/10.11577/1252456
RDV	Sample injection at LCLS	X-ray free-electron laser	Linac Coherent Light Source (LCLS)	CXI	0.1?m chamber	50	femtosecond			CSPAD	217.4	millimeter	UO	UO:0000016	2.4	metre	UO	UO:0000008	aerosol	aerodynamic lens injector	room temperature				vacuum	OMIT	OMIT:0015452	4	microJoule per pulse			0.1 x 0.1	micrometer	UO	UO:0000017	Data processing steps used	cheetah	r0004-s03-c00	36/Raw_Files/e625-r0004-s03-c00.xtc	Coherent X-ray Imaging Data Bank (CXIDB)	doi:10.11577/1252456	http://dx.doi.org/10.11577/1252456
RDV	Sample injection at LCLS	X-ray free-electron laser	Linac Coherent Light Source (LCLS)	CXI	0.1?m chamber	50	femtosecond			CSPAD	217.4	millimeter	UO	UO:0000016	2.4	metre	UO	UO:0000008	aerosol	aerodynamic lens injector	room temperature				vacuum	OMIT	OMIT:0015452	4	microJoule per pulse			0.1 x 0.1	micrometer	UO	UO:0000017	Data processing steps used	cheetah	r0004-s03-c01	36/Raw_Files/e625-r0004-s03-c01.xtc	Coherent X-ray Imaging Data Bank (CXIDB)	doi:10.11577/1252456	http://dx.doi.org/10.11577/1252456
RDV	Sample injection at LCLS	X-ray free-electron laser	Linac Coherent Light Source (LCLS)	CXI	0.1?m chamber	50	femtosecond			CSPAD	217.4	millimeter	UO	UO:0000016	2.4	metre	UO	UO:0000008	aerosol	aerodynamic lens injector	room temperature				vacuum	OMIT	OMIT:0015452	4	microJoule per pulse			0.1 x 0.1	micrometer	UO	UO:0000017	Data processing steps used	cheetah	r0004-s03-c02	36/Raw_Files/e625-r0004-s03-c02.xtc	Coherent X-ray Imaging Data Bank (CXIDB)	doi:10.11577/1252456	http://dx.doi.org/10.11577/1252456
RDV	Sample injection at LCLS	X-ray free-electron laser	Linac Coherent Light Source (LCLS)	CXI	0.1?m chamber	50	femtosecond			CSPAD	217.4	millimeter	UO	UO:0000016	2.4	metre	UO	UO:0000008	aerosol	aerodynamic lens injector	room temperature				vacuum	OMIT	OMIT:0015452	4	microJoule per pulse			0.1 x 0.1	micrometer	UO	UO:0000017	Data processing steps used	cheetah	r0004-s03-c03	36/Raw_Files/e625-r0004-s03-c03.xtc	Coherent X-ray Imaging Data Bank (CXIDB)	doi:10.11577/1252456	http://dx.doi.org/10.11577/1252456
RDV	Sample injection at LCLS	X-ray free-electron laser	Linac Coherent Light Source (LCLS)	CXI	0.1?m chamber	50	femtosecond			CSPAD	217.4	millimeter	UO	UO:0000016	2.4	metre	UO	UO:0000008	aerosol	aerodynamic lens injector	room temperature				vacuum	OMIT	OMIT:0015452	4	microJoule per pulse			0.1 x 0.1	micrometer	UO	UO:0000017	Data processing steps used	cheetah	r0004-s03-c04	36/Raw_Files/e625-r0004-s03-c04.xtc	Coherent X-ray Imaging Data Bank (CXIDB)	doi:10.11577/1252456	http://dx.doi.org/10.11577/1252456
RDV	Sample injection at LCLS	X-ray free-electron laser	Linac Coherent Light Source (LCLS)	CXI	0.1?m chamber	50	femtosecond			CSPAD	217.4	millimeter	UO	UO:0000016	2.4	metre	UO	UO:0000008	aerosol	aerodynamic lens injector	room temperature				vacuum	OMIT	OMIT:0015452	4	microJoule per pulse			0.1 x 0.1	micrometer	UO	UO:0000017	Data processing steps used	cheetah	r0004-s03-c05	36/Raw_Files/e625-r0004-s03-c05.xtc	Coherent X-ray Imaging Data Bank (CXIDB)	doi:10.11577/1252456	http://dx.doi.org/10.11577/1252456
RDV	Sample injection at LCLS	X-ray free-electron laser	Linac Coherent Light Source (LCLS)	CXI	0.1?m chamber	50	femtosecond			CSPAD	217.4	millimeter	UO	UO:0000016	2.4	metre	UO	UO:0000008	aerosol	aerodynamic lens injector	room temperature				vacuum	OMIT	OMIT:0015452	4	microJoule per pulse			0.1 x 0.1	micrometer	UO	UO:0000017	Data processing steps used	cheetah	r0004-s04-c00	36/Raw_Files/e625-r0004-s04-c00.xtc	Coherent X-ray Imaging Data Bank (CXIDB)	doi:10.11577/1252456	http://dx.doi.org/10.11577/1252456
RDV	Sample injection at LCLS	X-ray free-electron laser	Linac Coherent Light Source (LCLS)	CXI	0.1?m chamber	50	femtosecond			CSPAD	217.4	millimeter	UO	UO:0000016	2.4	metre	UO	UO:0000008	aerosol	aerodynamic lens injector	room temperature				vacuum	OMIT	OMIT:0015452	4	microJoule per pulse			0.1 x 0.1	micrometer	UO	UO:0000017	Data processing steps used	cheetah	r0004-s04-c01	36/Raw_Files/e625-r0004-s04-c01.xtc	Coherent X-ray Imaging Data Bank (CXIDB)	doi:10.11577/1252456	http://dx.doi.org/10.11577/1252456
RDV	Sample injection at LCLS	X-ray free-electron laser	Linac Coherent Light Source (LCLS)	CXI	0.1?m chamber	50	femtosecond			CSPAD	217.4	millimeter	UO	UO:0000016	2.4	metre	UO	UO:0000008	aerosol	aerodynamic lens injector	room temperature				vacuum	OMIT	OMIT:0015452	4	microJoule per pulse			0.1 x 0.1	micrometer	UO	UO:0000017	Data processing steps used	cheetah	r0004-s04-c02	36/Raw_Files/e625-r0004-s04-c02.xtc	Coherent X-ray Imaging Data Bank (CXIDB)	doi:10.11577/1252456	http://dx.doi.org/10.11577/1252456
RDV	Sample injection at LCLS	X-ray free-electron laser	Linac Coherent Light Source (LCLS)	CXI	0.1?m chamber	50	femtosecond			CSPAD	217.4	millimeter	UO	UO:0000016	2.4	metre	UO	UO:0000008	aerosol	aerodynamic lens injector	room temperature				vacuum	OMIT	OMIT:0015452	4	microJoule per pulse			0.1 x 0.1	micrometer	UO	UO:0000017	Data processing steps used	cheetah	r0004-s04-c03	36/Raw_Files/e625-r0004-s04-c03.xtc	Coherent X-ray Imaging Data Bank (CXIDB)	doi:10.11577/1252456	http://dx.doi.org/10.11577/1252456
RDV	Sample injection at LCLS	X-ray free-electron laser	Linac Coherent Light Source (LCLS)	CXI	0.1?m chamber	50	femtosecond			CSPAD	217.4	millimeter	UO	UO:0000016	2.4	metre	UO	UO:0000008	aerosol	aerodynamic lens injector	room temperature				vacuum	OMIT	OMIT:0015452	4	microJoule per pulse			0.1 x 0.1	micrometer	UO	UO:0000017	Data processing steps used	cheetah	r0004-s04-c04	36/Raw_Files/e625-r0004-s04-c04.xtc	Coherent X-ray Imaging Data Bank (CXIDB)	doi:10.11577/1252456	http://dx.doi.org/10.11577/1252456
RDV	Sample injection at LCLS	X-ray free-electron laser	Linac Coherent Light Source (LCLS)	CXI	0.1?m chamber	50	femtosecond			CSPAD	217.4	millimeter	UO	UO:0000016	2.4	metre	UO	UO:0000008	aerosol	aerodynamic lens injector	room temperature				vacuum	OMIT	OMIT:0015452	4	microJoule per pulse			0.1 x 0.1	micrometer	UO	UO:0000017	Data processing steps used	cheetah	r0004-s04-c05	36/Raw_Files/e625-r0004-s04-c05.xtc	Coherent X-ray Imaging Data Bank (CXIDB)	doi:10.11577/1252456	http://dx.doi.org/10.11577/1252456
RDV	Sample injection at LCLS	X-ray free-electron laser	Linac Coherent Light Source (LCLS)	CXI	0.1?m chamber	50	femtosecond			CSPAD	217.4	millimeter	UO	UO:0000016	2.4	metre	UO	UO:0000008	aerosol	aerodynamic lens injector	room temperature				vacuum	OMIT	OMIT:0015452	4	microJoule per pulse			0.1 x 0.1	micrometer	UO	UO:0000017	Data processing steps used	cheetah	r0005-s00-c00	36/Raw_Files/e625-r0005-s00-c00.xtc	Coherent X-ray Imaging Data Bank (CXIDB)	doi:10.11577/1252456	http://dx.doi.org/10.11577/1252456
RDV	Sample injection at LCLS	X-ray free-electron laser	Linac Coherent Light Source (LCLS)	CXI	0.1?m chamber	50	femtosecond			CSPAD	217.4	millimeter	UO	UO:0000016	2.4	metre	UO	UO:0000008	aerosol	aerodynamic lens injector	room temperature				vacuum	OMIT	OMIT:0015452	4	microJoule per pulse			0.1 x 0.1	micrometer	UO	UO:0000017	Data processing steps used	cheetah	r0005-s00-c01	36/Raw_Files/e625-r0005-s00-c01.xtc	Coherent X-ray Imaging Data Bank (CXIDB)	doi:10.11577/1252456	http://dx.doi.org/10.11577/1252456
RDV	Sample injection at LCLS	X-ray free-electron laser	Linac Coherent Light Source (LCLS)	CXI	0.1?m chamber	50	femtosecond			CSPAD	217.4	millimeter	UO	UO:0000016	2.4	metre	UO	UO:0000008	aerosol	aerodynamic lens injector	room temperature				vacuum	OMIT	OMIT:0015452	4	microJoule per pulse			0.1 x 0.1	micrometer	UO	UO:0000017	Data processing steps used	cheetah	r0005-s00-c02	36/Raw_Files/e625-r0005-s00-c02.xtc	Coherent X-ray Imaging Data Bank (CXIDB)	doi:10.11577/1252456	http://dx.doi.org/10.11577/1252456
RDV	Sample injection at LCLS	X-ray free-electron laser	Linac Coherent Light Source (LCLS)	CXI	0.1?m chamber	50	femtosecond			CSPAD	217.4	millimeter	UO	UO:0000016	2.4	metre	UO	UO:0000008	aerosol	aerodynamic lens injector	room temperature				vacuum	OMIT	OMIT:0015452	4	microJoule per pulse			0.1 x 0.1	micrometer	UO	UO:0000017	Data processing steps used	cheetah	r0005-s00-c03	36/Raw_Files/e625-r0005-s00-c03.xtc	Coherent X-ray Imaging Data Bank (CXIDB)	doi:10.11577/1252456	http://dx.doi.org/10.11577/1252456
RDV	Sample injection at LCLS	X-ray free-electron laser	Linac Coherent Light Source (LCLS)	CXI	0.1?m chamber	50	femtosecond			CSPAD	217.4	millimeter	UO	UO:0000016	2.4	metre	UO	UO:0000008	aerosol	aerodynamic lens injector	room temperature				vacuum	OMIT	OMIT:0015452	4	microJoule per pulse			0.1 x 0.1	micrometer	UO	UO:0000017	Data processing steps used	cheetah	r0005-s00-c04	36/Raw_Files/e625-r0005-s00-c04.xtc	Coherent X-ray Imaging Data Bank (CXIDB)	doi:10.11577/1252456	http://dx.doi.org/10.11577/1252456
RDV	Sample injection at LCLS	X-ray free-electron laser	Linac Coherent Light Source (LCLS)	CXI	0.1?m chamber	50	femtosecond			CSPAD	217.4	millimeter	UO	UO:0000016	2.4	metre	UO	UO:0000008	aerosol	aerodynamic lens injector	room temperature				vacuum	OMIT	OMIT:0015452	4	microJoule per pulse			0.1 x 0.1	micrometer	UO	UO:0000017	Data processing steps used	cheetah	r0005-s00-c05	36/Raw_Files/e625-r0005-s00-c05.xtc	Coherent X-ray Imaging Data Bank (CXIDB)	doi:10.11577/1252456	http://dx.doi.org/10.11577/1252456
RDV	Sample injection at LCLS	X-ray free-electron laser	Linac Coherent Light Source (LCLS)	CXI	0.1?m chamber	50	femtosecond			CSPAD	217.4	millimeter	UO	UO:0000016	2.4	metre	UO	UO:0000008	aerosol	aerodynamic lens injector	room temperature				vacuum	OMIT	OMIT:0015452	4	microJoule per pulse			0.1 x 0.1	micrometer	UO	UO:0000017	Data processing steps used	cheetah	r0005-s01-c00	36/Raw_Files/e625-r0005-s01-c00.xtc	Coherent X-ray Imaging Data Bank (CXIDB)	doi:10.11577/1252456	http://dx.doi.org/10.11577/1252456
RDV	Sample injection at LCLS	X-ray free-electron laser	Linac Coherent Light Source (LCLS)	CXI	0.1?m chamber	50	femtosecond			CSPAD	217.4	millimeter	UO	UO:0000016	2.4	metre	UO	UO:0000008	aerosol	aerodynamic lens injector	room temperature				vacuum	OMIT	OMIT:0015452	4	microJoule per pulse			0.1 x 0.1	micrometer	UO	UO:0000017	Data processing steps used	cheetah	r0005-s01-c01	36/Raw_Files/e625-r0005-s01-c01.xtc	Coherent X-ray Imaging Data Bank (CXIDB)	doi:10.11577/1252456	http://dx.doi.org/10.11577/1252456
RDV	Sample injection at LCLS	X-ray free-electron laser	Linac Coherent Light Source (LCLS)	CXI	0.1?m chamber	50	femtosecond			CSPAD	217.4	millimeter	UO	UO:0000016	2.4	metre	UO	UO:0000008	aerosol	aerodynamic lens injector	room temperature				vacuum	OMIT	OMIT:0015452	4	microJoule per pulse			0.1 x 0.1	micrometer	UO	UO:0000017	Data processing steps used	cheetah	r0005-s01-c02	36/Raw_Files/e625-r0005-s01-c02.xtc	Coherent X-ray Imaging Data Bank (CXIDB)	doi:10.11577/1252456	http://dx.doi.org/10.11577/1252456
RDV	Sample injection at LCLS	X-ray free-electron laser	Linac Coherent Light Source (LCLS)	CXI	0.1?m chamber	50	femtosecond			CSPAD	217.4	millimeter	UO	UO:0000016	2.4	metre	UO	UO:0000008	aerosol	aerodynamic lens injector	room temperature				vacuum	OMIT	OMIT:0015452	4	microJoule per pulse			0.1 x 0.1	micrometer	UO	UO:0000017	Data processing steps used	cheetah	r0005-s01-c03	36/Raw_Files/e625-r0005-s01-c03.xtc	Coherent X-ray Imaging Data Bank (CXIDB)	doi:10.11577/1252456	http://dx.doi.org/10.11577/1252456
RDV	Sample injection at LCLS	X-ray free-electron laser	Linac Coherent Light Source (LCLS)	CXI	0.1?m chamber	50	femtosecond			CSPAD	217.4	millimeter	UO	UO:0000016	2.4	metre	UO	UO:0000008	aerosol	aerodynamic lens injector	room temperature				vacuum	OMIT	OMIT:0015452	4	microJoule per pulse			0.1 x 0.1	micrometer	UO	UO:0000017	Data processing steps used	cheetah	r0005-s01-c04	36/Raw_Files/e625-r0005-s01-c04.xtc	Coherent X-ray Imaging Data Bank (CXIDB)	doi:10.11577/1252456	http://dx.doi.org/10.11577/1252456
RDV	Sample injection at LCLS	X-ray free-electron laser	Linac Coherent Light Source (LCLS)	CXI	0.1?m chamber	50	femtosecond			CSPAD	217.4	millimeter	UO	UO:0000016	2.4	metre	UO	UO:0000008	aerosol	aerodynamic lens injector	room temperature				vacuum	OMIT	OMIT:0015452	4	microJoule per pulse			0.1 x 0.1	micrometer	UO	UO:0000017	Data processing steps used	cheetah	r0005-s01-c05	36/Raw_Files/e625-r0005-s01-c05.xtc	Coherent X-ray Imaging Data Bank (CXIDB)	doi:10.11577/1252456	http://dx.doi.org/10.11577/1252456
RDV	Sample injection at LCLS	X-ray free-electron laser	Linac Coherent Light Source (LCLS)	CXI	0.1?m chamber	50	femtosecond			CSPAD	217.4	millimeter	UO	UO:0000016	2.4	metre	UO	UO:0000008	aerosol	aerodynamic lens injector	room temperature				vacuum	OMIT	OMIT:0015452	4	microJoule per pulse			0.1 x 0.1	micrometer	UO	UO:0000017	Data processing steps used	cheetah	r0005-s02-c00	36/Raw_Files/e625-r0005-s02-c00.xtc	Coherent X-ray Imaging Data Bank (CXIDB)	doi:10.11577/1252456	http://dx.doi.org/10.11577/1252456
RDV	Sample injection at LCLS	X-ray free-electron laser	Linac Coherent Light Source (LCLS)	CXI	0.1?m chamber	50	femtosecond			CSPAD	217.4	millimeter	UO	UO:0000016	2.4	metre	UO	UO:0000008	aerosol	aerodynamic lens injector	room temperature				vacuum	OMIT	OMIT:0015452	4	microJoule per pulse			0.1 x 0.1	micrometer	UO	UO:0000017	Data processing steps used	cheetah	r0005-s02-c01	36/Raw_Files/e625-r0005-s02-c01.xtc	Coherent X-ray Imaging Data Bank (CXIDB)	doi:10.11577/1252456	http://dx.doi.org/10.11577/1252456
RDV	Sample injection at LCLS	X-ray free-electron laser	Linac Coherent Light Source (LCLS)	CXI	0.1?m chamber	50	femtosecond			CSPAD	217.4	millimeter	UO	UO:0000016	2.4	metre	UO	UO:0000008	aerosol	aerodynamic lens injector	room temperature				vacuum	OMIT	OMIT:0015452	4	microJoule per pulse			0.1 x 0.1	micrometer	UO	UO:0000017	Data processing steps used	cheetah	r0005-s02-c02	36/Raw_Files/e625-r0005-s02-c02.xtc	Coherent X-ray Imaging Data Bank (CXIDB)	doi:10.11577/1252456	http://dx.doi.org/10.11577/1252456
RDV	Sample injection at LCLS	X-ray free-electron laser	Linac Coherent Light Source (LCLS)	CXI	0.1?m chamber	50	femtosecond			CSPAD	217.4	millimeter	UO	UO:0000016	2.4	metre	UO	UO:0000008	aerosol	aerodynamic lens injector	room temperature				vacuum	OMIT	OMIT:0015452	4	microJoule per pulse			0.1 x 0.1	micrometer	UO	UO:0000017	Data processing steps used	cheetah	r0005-s02-c03	36/Raw_Files/e625-r0005-s02-c03.xtc	Coherent X-ray Imaging Data Bank (CXIDB)	doi:10.11577/1252456	http://dx.doi.org/10.11577/1252456
RDV	Sample injection at LCLS	X-ray free-electron laser	Linac Coherent Light Source (LCLS)	CXI	0.1?m chamber	50	femtosecond			CSPAD	217.4	millimeter	UO	UO:0000016	2.4	metre	UO	UO:0000008	aerosol	aerodynamic lens injector	room temperature				vacuum	OMIT	OMIT:0015452	4	microJoule per pulse			0.1 x 0.1	micrometer	UO	UO:0000017	Data processing steps used	cheetah	r0005-s02-c04	36/Raw_Files/e625-r0005-s02-c04.xtc	Coherent X-ray Imaging Data Bank (CXIDB)	doi:10.11577/1252456	http://dx.doi.org/10.11577/1252456
RDV	Sample injection at LCLS	X-ray free-electron laser	Linac Coherent Light Source (LCLS)	CXI	0.1?m chamber	50	femtosecond			CSPAD	217.4	millimeter	UO	UO:0000016	2.4	metre	UO	UO:0000008	aerosol	aerodynamic lens injector	room temperature				vacuum	OMIT	OMIT:0015452	4	microJoule per pulse			0.1 x 0.1	micrometer	UO	UO:0000017	Data processing steps used	cheetah	r0005-s02-c05	36/Raw_Files/e625-r0005-s02-c05.xtc	Coherent X-ray Imaging Data Bank (CXIDB)	doi:10.11577/1252456	http://dx.doi.org/10.11577/1252456
RDV	Sample injection at LCLS	X-ray free-electron laser	Linac Coherent Light Source (LCLS)	CXI	0.1?m chamber	50	femtosecond			CSPAD	217.4	millimeter	UO	UO:0000016	2.4	metre	UO	UO:0000008	aerosol	aerodynamic lens injector	room temperature				vacuum	OMIT	OMIT:0015452	4	microJoule per pulse			0.1 x 0.1	micrometer	UO	UO:0000017	Data processing steps used	cheetah	r0005-s03-c00	36/Raw_Files/e625-r0005-s03-c00.xtc	Coherent X-ray Imaging Data Bank (CXIDB)	doi:10.11577/1252456	http://dx.doi.org/10.11577/1252456
RDV	Sample injection at LCLS	X-ray free-electron laser	Linac Coherent Light Source (LCLS)	CXI	0.1?m chamber	50	femtosecond			CSPAD	217.4	millimeter	UO	UO:0000016	2.4	metre	UO	UO:0000008	aerosol	aerodynamic lens injector	room temperature				vacuum	OMIT	OMIT:0015452	4	microJoule per pulse			0.1 x 0.1	micrometer	UO	UO:0000017	Data processing steps used	cheetah	r0005-s03-c01	36/Raw_Files/e625-r0005-s03-c01.xtc	Coherent X-ray Imaging Data Bank (CXIDB)	doi:10.11577/1252456	http://dx.doi.org/10.11577/1252456
RDV	Sample injection at LCLS	X-ray free-electron laser	Linac Coherent Light Source (LCLS)	CXI	0.1?m chamber	50	femtosecond			CSPAD	217.4	millimeter	UO	UO:0000016	2.4	metre	UO	UO:0000008	aerosol	aerodynamic lens injector	room temperature				vacuum	OMIT	OMIT:0015452	4	microJoule per pulse			0.1 x 0.1	micrometer	UO	UO:0000017	Data processing steps used	cheetah	r0005-s03-c02	36/Raw_Files/e625-r0005-s03-c02.xtc	Coherent X-ray Imaging Data Bank (CXIDB)	doi:10.11577/1252456	http://dx.doi.org/10.11577/1252456
RDV	Sample injection at LCLS	X-ray free-electron laser	Linac Coherent Light Source (LCLS)	CXI	0.1?m chamber	50	femtosecond			CSPAD	217.4	millimeter	UO	UO:0000016	2.4	metre	UO	UO:0000008	aerosol	aerodynamic lens injector	room temperature				vacuum	OMIT	OMIT:0015452	4	microJoule per pulse			0.1 x 0.1	micrometer	UO	UO:0000017	Data processing steps used	cheetah	r0005-s03-c03	36/Raw_Files/e625-r0005-s03-c03.xtc	Coherent X-ray Imaging Data Bank (CXIDB)	doi:10.11577/1252456	http://dx.doi.org/10.11577/1252456
RDV	Sample injection at LCLS	X-ray free-electron laser	Linac Coherent Light Source (LCLS)	CXI	0.1?m chamber	50	femtosecond			CSPAD	217.4	millimeter	UO	UO:0000016	2.4	metre	UO	UO:0000008	aerosol	aerodynamic lens injector	room temperature				vacuum	OMIT	OMIT:0015452	4	microJoule per pulse			0.1 x 0.1	micrometer	UO	UO:0000017	Data processing steps used	cheetah	r0005-s03-c04	36/Raw_Files/e625-r0005-s03-c04.xtc	Coherent X-ray Imaging Data Bank (CXIDB)	doi:10.11577/1252456	http://dx.doi.org/10.11577/1252456
RDV	Sample injection at LCLS	X-ray free-electron laser	Linac Coherent Light Source (LCLS)	CXI	0.1?m chamber	50	femtosecond			CSPAD	217.4	millimeter	UO	UO:0000016	2.4	metre	UO	UO:0000008	aerosol	aerodynamic lens injector	room temperature				vacuum	OMIT	OMIT:0015452	4	microJoule per pulse			0.1 x 0.1	micrometer	UO	UO:0000017	Data processing steps used	cheetah	r0005-s03-c05	36/Raw_Files/e625-r0005-s03-c05.xtc	Coherent X-ray Imaging Data Bank (CXIDB)	doi:10.11577/1252456	http://dx.doi.org/10.11577/1252456
RDV	Sample injection at LCLS	X-ray free-electron laser	Linac Coherent Light Source (LCLS)	CXI	0.1?m chamber	50	femtosecond			CSPAD	217.4	millimeter	UO	UO:0000016	2.4	metre	UO	UO:0000008	aerosol	aerodynamic lens injector	room temperature				vacuum	OMIT	OMIT:0015452	4	microJoule per pulse			0.1 x 0.1	micrometer	UO	UO:0000017	Data processing steps used	cheetah	r0005-s04-c00	36/Raw_Files/e625-r0005-s04-c00.xtc	Coherent X-ray Imaging Data Bank (CXIDB)	doi:10.11577/1252456	http://dx.doi.org/10.11577/1252456
RDV	Sample injection at LCLS	X-ray free-electron laser	Linac Coherent Light Source (LCLS)	CXI	0.1?m chamber	50	femtosecond			CSPAD	217.4	millimeter	UO	UO:0000016	2.4	metre	UO	UO:0000008	aerosol	aerodynamic lens injector	room temperature				vacuum	OMIT	OMIT:0015452	4	microJoule per pulse			0.1 x 0.1	micrometer	UO	UO:0000017	Data processing steps used	cheetah	r0005-s04-c01	36/Raw_Files/e625-r0005-s04-c01.xtc	Coherent X-ray Imaging Data Bank (CXIDB)	doi:10.11577/1252456	http://dx.doi.org/10.11577/1252456
RDV	Sample injection at LCLS	X-ray free-electron laser	Linac Coherent Light Source (LCLS)	CXI	0.1?m chamber	50	femtosecond			CSPAD	217.4	millimeter	UO	UO:0000016	2.4	metre	UO	UO:0000008	aerosol	aerodynamic lens injector	room temperature				vacuum	OMIT	OMIT:0015452	4	microJoule per pulse			0.1 x 0.1	micrometer	UO	UO:0000017	Data processing steps used	cheetah	r0005-s04-c02	36/Raw_Files/e625-r0005-s04-c02.xtc	Coherent X-ray Imaging Data Bank (CXIDB)	doi:10.11577/1252456	http://dx.doi.org/10.11577/1252456
RDV	Sample injection at LCLS	X-ray free-electron laser	Linac Coherent Light Source (LCLS)	CXI	0.1?m chamber	50	femtosecond			CSPAD	217.4	millimeter	UO	UO:0000016	2.4	metre	UO	UO:0000008	aerosol	aerodynamic lens injector	room temperature				vacuum	OMIT	OMIT:0015452	4	microJoule per pulse			0.1 x 0.1	micrometer	UO	UO:0000017	Data processing steps used	cheetah	r0005-s04-c03	36/Raw_Files/e625-r0005-s04-c03.xtc	Coherent X-ray Imaging Data Bank (CXIDB)	doi:10.11577/1252456	http://dx.doi.org/10.11577/1252456
RDV	Sample injection at LCLS	X-ray free-electron laser	Linac Coherent Light Source (LCLS)	CXI	0.1?m chamber	50	femtosecond			CSPAD	217.4	millimeter	UO	UO:0000016	2.4	metre	UO	UO:0000008	aerosol	aerodynamic lens injector	room temperature				vacuum	OMIT	OMIT:0015452	4	microJoule per pulse			0.1 x 0.1	micrometer	UO	UO:0000017	Data processing steps used	cheetah	r0005-s04-c04	36/Raw_Files/e625-r0005-s04-c04.xtc	Coherent X-ray Imaging Data Bank (CXIDB)	doi:10.11577/1252456	http://dx.doi.org/10.11577/1252456
RDV	Sample injection at LCLS	X-ray free-electron laser	Linac Coherent Light Source (LCLS)	CXI	0.1?m chamber	50	femtosecond			CSPAD	217.4	millimeter	UO	UO:0000016	2.4	metre	UO	UO:0000008	aerosol	aerodynamic lens injector	room temperature				vacuum	OMIT	OMIT:0015452	4	microJoule per pulse			0.1 x 0.1	micrometer	UO	UO:0000017	Data processing steps used	cheetah	r0005-s04-c05	36/Raw_Files/e625-r0005-s04-c05.xtc	Coherent X-ray Imaging Data Bank (CXIDB)	doi:10.11577/1252456	http://dx.doi.org/10.11577/1252456
RDV	Sample injection at LCLS	X-ray free-electron laser	Linac Coherent Light Source (LCLS)	CXI	0.1?m chamber	50	femtosecond			CSPAD	217.4	millimeter	UO	UO:0000016	2.4	metre	UO	UO:0000008	aerosol	aerodynamic lens injector	room temperature				vacuum	OMIT	OMIT:0015452	4	microJoule per pulse			0.1 x 0.1	micrometer	UO	UO:0000017	Data processing steps used	cheetah	r0006-s00-c00	36/Raw_Files/e625-r0006-s00-c00.xtc	Coherent X-ray Imaging Data Bank (CXIDB)	doi:10.11577/1252456	http://dx.doi.org/10.11577/1252456
RDV	Sample injection at LCLS	X-ray free-electron laser	Linac Coherent Light Source (LCLS)	CXI	0.1?m chamber	50	femtosecond			CSPAD	217.4	millimeter	UO	UO:0000016	2.4	metre	UO	UO:0000008	aerosol	aerodynamic lens injector	room temperature				vacuum	OMIT	OMIT:0015452	4	microJoule per pulse			0.1 x 0.1	micrometer	UO	UO:0000017	Data processing steps used	cheetah	r0006-s00-c01	36/Raw_Files/e625-r0006-s00-c01.xtc	Coherent X-ray Imaging Data Bank (CXIDB)	doi:10.11577/1252456	http://dx.doi.org/10.11577/1252456
RDV	Sample injection at LCLS	X-ray free-electron laser	Linac Coherent Light Source (LCLS)	CXI	0.1?m chamber	50	femtosecond			CSPAD	217.4	millimeter	UO	UO:0000016	2.4	metre	UO	UO:0000008	aerosol	aerodynamic lens injector	room temperature				vacuum	OMIT	OMIT:0015452	4	microJoule per pulse			0.1 x 0.1	micrometer	UO	UO:0000017	Data processing steps used	cheetah	r0006-s00-c02	36/Raw_Files/e625-r0006-s00-c02.xtc	Coherent X-ray Imaging Data Bank (CXIDB)	doi:10.11577/1252456	http://dx.doi.org/10.11577/1252456
RDV	Sample injection at LCLS	X-ray free-electron laser	Linac Coherent Light Source (LCLS)	CXI	0.1?m chamber	50	femtosecond			CSPAD	217.4	millimeter	UO	UO:0000016	2.4	metre	UO	UO:0000008	aerosol	aerodynamic lens injector	room temperature				vacuum	OMIT	OMIT:0015452	4	microJoule per pulse			0.1 x 0.1	micrometer	UO	UO:0000017	Data processing steps used	cheetah	r0006-s00-c03	36/Raw_Files/e625-r0006-s00-c03.xtc	Coherent X-ray Imaging Data Bank (CXIDB)	doi:10.11577/1252456	http://dx.doi.org/10.11577/1252456
RDV	Sample injection at LCLS	X-ray free-electron laser	Linac Coherent Light Source (LCLS)	CXI	0.1?m chamber	50	femtosecond			CSPAD	217.4	millimeter	UO	UO:0000016	2.4	metre	UO	UO:0000008	aerosol	aerodynamic lens injector	room temperature				vacuum	OMIT	OMIT:0015452	4	microJoule per pulse			0.1 x 0.1	micrometer	UO	UO:0000017	Data processing steps used	cheetah	r0006-s00-c04	36/Raw_Files/e625-r0006-s00-c04.xtc	Coherent X-ray Imaging Data Bank (CXIDB)	doi:10.11577/1252456	http://dx.doi.org/10.11577/1252456
RDV	Sample injection at LCLS	X-ray free-electron laser	Linac Coherent Light Source (LCLS)	CXI	0.1?m chamber	50	femtosecond			CSPAD	217.4	millimeter	UO	UO:0000016	2.4	metre	UO	UO:0000008	aerosol	aerodynamic lens injector	room temperature				vacuum	OMIT	OMIT:0015452	4	microJoule per pulse			0.1 x 0.1	micrometer	UO	UO:0000017	Data processing steps used	cheetah	r0006-s00-c05	36/Raw_Files/e625-r0006-s00-c05.xtc	Coherent X-ray Imaging Data Bank (CXIDB)	doi:10.11577/1252456	http://dx.doi.org/10.11577/1252456
RDV	Sample injection at LCLS	X-ray free-electron laser	Linac Coherent Light Source (LCLS)	CXI	0.1?m chamber	50	femtosecond			CSPAD	217.4	millimeter	UO	UO:0000016	2.4	metre	UO	UO:0000008	aerosol	aerodynamic lens injector	room temperature				vacuum	OMIT	OMIT:0015452	4	microJoule per pulse			0.1 x 0.1	micrometer	UO	UO:0000017	Data processing steps used	cheetah	r0006-s00-c06	36/Raw_Files/e625-r0006-s00-c06.xtc	Coherent X-ray Imaging Data Bank (CXIDB)	doi:10.11577/1252456	http://dx.doi.org/10.11577/1252456
RDV	Sample injection at LCLS	X-ray free-electron laser	Linac Coherent Light Source (LCLS)	CXI	0.1?m chamber	50	femtosecond			CSPAD	217.4	millimeter	UO	UO:0000016	2.4	metre	UO	UO:0000008	aerosol	aerodynamic lens injector	room temperature				vacuum	OMIT	OMIT:0015452	4	microJoule per pulse			0.1 x 0.1	micrometer	UO	UO:0000017	Data processing steps used	cheetah	r0006-s01-c00	36/Raw_Files/e625-r0006-s01-c00.xtc	Coherent X-ray Imaging Data Bank (CXIDB)	doi:10.11577/1252456	http://dx.doi.org/10.11577/1252456
RDV	Sample injection at LCLS	X-ray free-electron laser	Linac Coherent Light Source (LCLS)	CXI	0.1?m chamber	50	femtosecond			CSPAD	217.4	millimeter	UO	UO:0000016	2.4	metre	UO	UO:0000008	aerosol	aerodynamic lens injector	room temperature				vacuum	OMIT	OMIT:0015452	4	microJoule per pulse			0.1 x 0.1	micrometer	UO	UO:0000017	Data processing steps used	cheetah	r0006-s01-c01	36/Raw_Files/e625-r0006-s01-c01.xtc	Coherent X-ray Imaging Data Bank (CXIDB)	doi:10.11577/1252456	http://dx.doi.org/10.11577/1252456
RDV	Sample injection at LCLS	X-ray free-electron laser	Linac Coherent Light Source (LCLS)	CXI	0.1?m chamber	50	femtosecond			CSPAD	217.4	millimeter	UO	UO:0000016	2.4	metre	UO	UO:0000008	aerosol	aerodynamic lens injector	room temperature				vacuum	OMIT	OMIT:0015452	4	microJoule per pulse			0.1 x 0.1	micrometer	UO	UO:0000017	Data processing steps used	cheetah	r0006-s01-c02	36/Raw_Files/e625-r0006-s01-c02.xtc	Coherent X-ray Imaging Data Bank (CXIDB)	doi:10.11577/1252456	http://dx.doi.org/10.11577/1252456
RDV	Sample injection at LCLS	X-ray free-electron laser	Linac Coherent Light Source (LCLS)	CXI	0.1?m chamber	50	femtosecond			CSPAD	217.4	millimeter	UO	UO:0000016	2.4	metre	UO	UO:0000008	aerosol	aerodynamic lens injector	room temperature				vacuum	OMIT	OMIT:0015452	4	microJoule per pulse			0.1 x 0.1	micrometer	UO	UO:0000017	Data processing steps used	cheetah	r0006-s01-c03	36/Raw_Files/e625-r0006-s01-c03.xtc	Coherent X-ray Imaging Data Bank (CXIDB)	doi:10.11577/1252456	http://dx.doi.org/10.11577/1252456
RDV	Sample injection at LCLS	X-ray free-electron laser	Linac Coherent Light Source (LCLS)	CXI	0.1?m chamber	50	femtosecond			CSPAD	217.4	millimeter	UO	UO:0000016	2.4	metre	UO	UO:0000008	aerosol	aerodynamic lens injector	room temperature				vacuum	OMIT	OMIT:0015452	4	microJoule per pulse			0.1 x 0.1	micrometer	UO	UO:0000017	Data processing steps used	cheetah	r0006-s01-c04	36/Raw_Files/e625-r0006-s01-c04.xtc	Coherent X-ray Imaging Data Bank (CXIDB)	doi:10.11577/1252456	http://dx.doi.org/10.11577/1252456
RDV	Sample injection at LCLS	X-ray free-electron laser	Linac Coherent Light Source (LCLS)	CXI	0.1?m chamber	50	femtosecond			CSPAD	217.4	millimeter	UO	UO:0000016	2.4	metre	UO	UO:0000008	aerosol	aerodynamic lens injector	room temperature				vacuum	OMIT	OMIT:0015452	4	microJoule per pulse			0.1 x 0.1	micrometer	UO	UO:0000017	Data processing steps used	cheetah	r0006-s01-c05	36/Raw_Files/e625-r0006-s01-c05.xtc	Coherent X-ray Imaging Data Bank (CXIDB)	doi:10.11577/1252456	http://dx.doi.org/10.11577/1252456
RDV	Sample injection at LCLS	X-ray free-electron laser	Linac Coherent Light Source (LCLS)	CXI	0.1?m chamber	50	femtosecond			CSPAD	217.4	millimeter	UO	UO:0000016	2.4	metre	UO	UO:0000008	aerosol	aerodynamic lens injector	room temperature				vacuum	OMIT	OMIT:0015452	4	microJoule per pulse			0.1 x 0.1	micrometer	UO	UO:0000017	Data processing steps used	cheetah	r0006-s01-c06	36/Raw_Files/e625-r0006-s01-c06.xtc	Coherent X-ray Imaging Data Bank (CXIDB)	doi:10.11577/1252456	http://dx.doi.org/10.11577/1252456
RDV	Sample injection at LCLS	X-ray free-electron laser	Linac Coherent Light Source (LCLS)	CXI	0.1?m chamber	50	femtosecond			CSPAD	217.4	millimeter	UO	UO:0000016	2.4	metre	UO	UO:0000008	aerosol	aerodynamic lens injector	room temperature				vacuum	OMIT	OMIT:0015452	4	microJoule per pulse			0.1 x 0.1	micrometer	UO	UO:0000017	Data processing steps used	cheetah	r0006-s02-c00	36/Raw_Files/e625-r0006-s02-c00.xtc	Coherent X-ray Imaging Data Bank (CXIDB)	doi:10.11577/1252456	http://dx.doi.org/10.11577/1252456
RDV	Sample injection at LCLS	X-ray free-electron laser	Linac Coherent Light Source (LCLS)	CXI	0.1?m chamber	50	femtosecond			CSPAD	217.4	millimeter	UO	UO:0000016	2.4	metre	UO	UO:0000008	aerosol	aerodynamic lens injector	room temperature				vacuum	OMIT	OMIT:0015452	4	microJoule per pulse			0.1 x 0.1	micrometer	UO	UO:0000017	Data processing steps used	cheetah	r0006-s02-c01	36/Raw_Files/e625-r0006-s02-c01.xtc	Coherent X-ray Imaging Data Bank (CXIDB)	doi:10.11577/1252456	http://dx.doi.org/10.11577/1252456
RDV	Sample injection at LCLS	X-ray free-electron laser	Linac Coherent Light Source (LCLS)	CXI	0.1?m chamber	50	femtosecond			CSPAD	217.4	millimeter	UO	UO:0000016	2.4	metre	UO	UO:0000008	aerosol	aerodynamic lens injector	room temperature				vacuum	OMIT	OMIT:0015452	4	microJoule per pulse			0.1 x 0.1	micrometer	UO	UO:0000017	Data processing steps used	cheetah	r0006-s02-c02	36/Raw_Files/e625-r0006-s02-c02.xtc	Coherent X-ray Imaging Data Bank (CXIDB)	doi:10.11577/1252456	http://dx.doi.org/10.11577/1252456
RDV	Sample injection at LCLS	X-ray free-electron laser	Linac Coherent Light Source (LCLS)	CXI	0.1?m chamber	50	femtosecond			CSPAD	217.4	millimeter	UO	UO:0000016	2.4	metre	UO	UO:0000008	aerosol	aerodynamic lens injector	room temperature				vacuum	OMIT	OMIT:0015452	4	microJoule per pulse			0.1 x 0.1	micrometer	UO	UO:0000017	Data processing steps used	cheetah	r0006-s02-c03	36/Raw_Files/e625-r0006-s02-c03.xtc	Coherent X-ray Imaging Data Bank (CXIDB)	doi:10.11577/1252456	http://dx.doi.org/10.11577/1252456
RDV	Sample injection at LCLS	X-ray free-electron laser	Linac Coherent Light Source (LCLS)	CXI	0.1?m chamber	50	femtosecond			CSPAD	217.4	millimeter	UO	UO:0000016	2.4	metre	UO	UO:0000008	aerosol	aerodynamic lens injector	room temperature				vacuum	OMIT	OMIT:0015452	4	microJoule per pulse			0.1 x 0.1	micrometer	UO	UO:0000017	Data processing steps used	cheetah	r0006-s02-c04	36/Raw_Files/e625-r0006-s02-c04.xtc	Coherent X-ray Imaging Data Bank (CXIDB)	doi:10.11577/1252456	http://dx.doi.org/10.11577/1252456
RDV	Sample injection at LCLS	X-ray free-electron laser	Linac Coherent Light Source (LCLS)	CXI	0.1?m chamber	50	femtosecond			CSPAD	217.4	millimeter	UO	UO:0000016	2.4	metre	UO	UO:0000008	aerosol	aerodynamic lens injector	room temperature				vacuum	OMIT	OMIT:0015452	4	microJoule per pulse			0.1 x 0.1	micrometer	UO	UO:0000017	Data processing steps used	cheetah	r0006-s02-c05	36/Raw_Files/e625-r0006-s02-c05.xtc	Coherent X-ray Imaging Data Bank (CXIDB)	doi:10.11577/1252456	http://dx.doi.org/10.11577/1252456
RDV	Sample injection at LCLS	X-ray free-electron laser	Linac Coherent Light Source (LCLS)	CXI	0.1?m chamber	50	femtosecond			CSPAD	217.4	millimeter	UO	UO:0000016	2.4	metre	UO	UO:0000008	aerosol	aerodynamic lens injector	room temperature				vacuum	OMIT	OMIT:0015452	4	microJoule per pulse			0.1 x 0.1	micrometer	UO	UO:0000017	Data processing steps used	cheetah	r0006-s02-c06	36/Raw_Files/e625-r0006-s02-c06.xtc	Coherent X-ray Imaging Data Bank (CXIDB)	doi:10.11577/1252456	http://dx.doi.org/10.11577/1252456
RDV	Sample injection at LCLS	X-ray free-electron laser	Linac Coherent Light Source (LCLS)	CXI	0.1?m chamber	50	femtosecond			CSPAD	217.4	millimeter	UO	UO:0000016	2.4	metre	UO	UO:0000008	aerosol	aerodynamic lens injector	room temperature				vacuum	OMIT	OMIT:0015452	4	microJoule per pulse			0.1 x 0.1	micrometer	UO	UO:0000017	Data processing steps used	cheetah	r0006-s03-c00	36/Raw_Files/e625-r0006-s03-c00.xtc	Coherent X-ray Imaging Data Bank (CXIDB)	doi:10.11577/1252456	http://dx.doi.org/10.11577/1252456
RDV	Sample injection at LCLS	X-ray free-electron laser	Linac Coherent Light Source (LCLS)	CXI	0.1?m chamber	50	femtosecond			CSPAD	217.4	millimeter	UO	UO:0000016	2.4	metre	UO	UO:0000008	aerosol	aerodynamic lens injector	room temperature				vacuum	OMIT	OMIT:0015452	4	microJoule per pulse			0.1 x 0.1	micrometer	UO	UO:0000017	Data processing steps used	cheetah	r0006-s03-c01	36/Raw_Files/e625-r0006-s03-c01.xtc	Coherent X-ray Imaging Data Bank (CXIDB)	doi:10.11577/1252456	http://dx.doi.org/10.11577/1252456
RDV	Sample injection at LCLS	X-ray free-electron laser	Linac Coherent Light Source (LCLS)	CXI	0.1?m chamber	50	femtosecond			CSPAD	217.4	millimeter	UO	UO:0000016	2.4	metre	UO	UO:0000008	aerosol	aerodynamic lens injector	room temperature				vacuum	OMIT	OMIT:0015452	4	microJoule per pulse			0.1 x 0.1	micrometer	UO	UO:0000017	Data processing steps used	cheetah	r0006-s03-c02	36/Raw_Files/e625-r0006-s03-c02.xtc	Coherent X-ray Imaging Data Bank (CXIDB)	doi:10.11577/1252456	http://dx.doi.org/10.11577/1252456
RDV	Sample injection at LCLS	X-ray free-electron laser	Linac Coherent Light Source (LCLS)	CXI	0.1?m chamber	50	femtosecond			CSPAD	217.4	millimeter	UO	UO:0000016	2.4	metre	UO	UO:0000008	aerosol	aerodynamic lens injector	room temperature				vacuum	OMIT	OMIT:0015452	4	microJoule per pulse			0.1 x 0.1	micrometer	UO	UO:0000017	Data processing steps used	cheetah	r0006-s03-c03	36/Raw_Files/e625-r0006-s03-c03.xtc	Coherent X-ray Imaging Data Bank (CXIDB)	doi:10.11577/1252456	http://dx.doi.org/10.11577/1252456
RDV	Sample injection at LCLS	X-ray free-electron laser	Linac Coherent Light Source (LCLS)	CXI	0.1?m chamber	50	femtosecond			CSPAD	217.4	millimeter	UO	UO:0000016	2.4	metre	UO	UO:0000008	aerosol	aerodynamic lens injector	room temperature				vacuum	OMIT	OMIT:0015452	4	microJoule per pulse			0.1 x 0.1	micrometer	UO	UO:0000017	Data processing steps used	cheetah	r0006-s03-c04	36/Raw_Files/e625-r0006-s03-c04.xtc	Coherent X-ray Imaging Data Bank (CXIDB)	doi:10.11577/1252456	http://dx.doi.org/10.11577/1252456
RDV	Sample injection at LCLS	X-ray free-electron laser	Linac Coherent Light Source (LCLS)	CXI	0.1?m chamber	50	femtosecond			CSPAD	217.4	millimeter	UO	UO:0000016	2.4	metre	UO	UO:0000008	aerosol	aerodynamic lens injector	room temperature				vacuum	OMIT	OMIT:0015452	4	microJoule per pulse			0.1 x 0.1	micrometer	UO	UO:0000017	Data processing steps used	cheetah	r0006-s03-c05	36/Raw_Files/e625-r0006-s03-c05.xtc	Coherent X-ray Imaging Data Bank (CXIDB)	doi:10.11577/1252456	http://dx.doi.org/10.11577/1252456
RDV	Sample injection at LCLS	X-ray free-electron laser	Linac Coherent Light Source (LCLS)	CXI	0.1?m chamber	50	femtosecond			CSPAD	217.4	millimeter	UO	UO:0000016	2.4	metre	UO	UO:0000008	aerosol	aerodynamic lens injector	room temperature				vacuum	OMIT	OMIT:0015452	4	microJoule per pulse			0.1 x 0.1	micrometer	UO	UO:0000017	Data processing steps used	cheetah	r0006-s03-c06	36/Raw_Files/e625-r0006-s03-c06.xtc	Coherent X-ray Imaging Data Bank (CXIDB)	doi:10.11577/1252456	http://dx.doi.org/10.11577/1252456
RDV	Sample injection at LCLS	X-ray free-electron laser	Linac Coherent Light Source (LCLS)	CXI	0.1?m chamber	50	femtosecond			CSPAD	217.4	millimeter	UO	UO:0000016	2.4	metre	UO	UO:0000008	aerosol	aerodynamic lens injector	room temperature				vacuum	OMIT	OMIT:0015452	4	microJoule per pulse			0.1 x 0.1	micrometer	UO	UO:0000017	Data processing steps used	cheetah	r0006-s04-c00	36/Raw_Files/e625-r0006-s04-c00.xtc	Coherent X-ray Imaging Data Bank (CXIDB)	doi:10.11577/1252456	http://dx.doi.org/10.11577/1252456
RDV	Sample injection at LCLS	X-ray free-electron laser	Linac Coherent Light Source (LCLS)	CXI	0.1?m chamber	50	femtosecond			CSPAD	217.4	millimeter	UO	UO:0000016	2.4	metre	UO	UO:0000008	aerosol	aerodynamic lens injector	room temperature				vacuum	OMIT	OMIT:0015452	4	microJoule per pulse			0.1 x 0.1	micrometer	UO	UO:0000017	Data processing steps used	cheetah	r0006-s04-c01	36/Raw_Files/e625-r0006-s04-c01.xtc	Coherent X-ray Imaging Data Bank (CXIDB)	doi:10.11577/1252456	http://dx.doi.org/10.11577/1252456
RDV	Sample injection at LCLS	X-ray free-electron laser	Linac Coherent Light Source (LCLS)	CXI	0.1?m chamber	50	femtosecond			CSPAD	217.4	millimeter	UO	UO:0000016	2.4	metre	UO	UO:0000008	aerosol	aerodynamic lens injector	room temperature				vacuum	OMIT	OMIT:0015452	4	microJoule per pulse			0.1 x 0.1	micrometer	UO	UO:0000017	Data processing steps used	cheetah	r0006-s04-c02	36/Raw_Files/e625-r0006-s04-c02.xtc	Coherent X-ray Imaging Data Bank (CXIDB)	doi:10.11577/1252456	http://dx.doi.org/10.11577/1252456
RDV	Sample injection at LCLS	X-ray free-electron laser	Linac Coherent Light Source (LCLS)	CXI	0.1?m chamber	50	femtosecond			CSPAD	217.4	millimeter	UO	UO:0000016	2.4	metre	UO	UO:0000008	aerosol	aerodynamic lens injector	room temperature				vacuum	OMIT	OMIT:0015452	4	microJoule per pulse			0.1 x 0.1	micrometer	UO	UO:0000017	Data processing steps used	cheetah	r0006-s04-c03	36/Raw_Files/e625-r0006-s04-c03.xtc	Coherent X-ray Imaging Data Bank (CXIDB)	doi:10.11577/1252456	http://dx.doi.org/10.11577/1252456
RDV	Sample injection at LCLS	X-ray free-electron laser	Linac Coherent Light Source (LCLS)	CXI	0.1?m chamber	50	femtosecond			CSPAD	217.4	millimeter	UO	UO:0000016	2.4	metre	UO	UO:0000008	aerosol	aerodynamic lens injector	room temperature				vacuum	OMIT	OMIT:0015452	4	microJoule per pulse			0.1 x 0.1	micrometer	UO	UO:0000017	Data processing steps used	cheetah	r0006-s04-c04	36/Raw_Files/e625-r0006-s04-c04.xtc	Coherent X-ray Imaging Data Bank (CXIDB)	doi:10.11577/1252456	http://dx.doi.org/10.11577/1252456
RDV	Sample injection at LCLS	X-ray free-electron laser	Linac Coherent Light Source (LCLS)	CXI	0.1?m chamber	50	femtosecond			CSPAD	217.4	millimeter	UO	UO:0000016	2.4	metre	UO	UO:0000008	aerosol	aerodynamic lens injector	room temperature				vacuum	OMIT	OMIT:0015452	4	microJoule per pulse			0.1 x 0.1	micrometer	UO	UO:0000017	Data processing steps used	cheetah	r0006-s04-c05	36/Raw_Files/e625-r0006-s04-c05.xtc	Coherent X-ray Imaging Data Bank (CXIDB)	doi:10.11577/1252456	http://dx.doi.org/10.11577/1252456
RDV	Sample injection at LCLS	X-ray free-electron laser	Linac Coherent Light Source (LCLS)	CXI	0.1?m chamber	50	femtosecond			CSPAD	217.4	millimeter	UO	UO:0000016	2.4	metre	UO	UO:0000008	aerosol	aerodynamic lens injector	room temperature				vacuum	OMIT	OMIT:0015452	4	microJoule per pulse			0.1 x 0.1	micrometer	UO	UO:0000017	Data processing steps used	cheetah	r0006-s04-c06	36/Raw_Files/e625-r0006-s04-c06.xtc	Coherent X-ray Imaging Data Bank (CXIDB)	doi:10.11577/1252456	http://dx.doi.org/10.11577/1252456
RDV	Sample injection at LCLS	X-ray free-electron laser	Linac Coherent Light Source (LCLS)	CXI	0.1?m chamber	50	femtosecond			CSPAD	217.4	millimeter	UO	UO:0000016	2.4	metre	UO	UO:0000008	aerosol	aerodynamic lens injector	room temperature				vacuum	OMIT	OMIT:0015452	4	microJoule per pulse			0.1 x 0.1	micrometer	UO	UO:0000017	Data processing steps used	cheetah	r0007-s00-c00	36/Raw_Files/e625-r0007-s00-c00.xtc	Coherent X-ray Imaging Data Bank (CXIDB)	doi:10.11577/1252456	http://dx.doi.org/10.11577/1252456
RDV	Sample injection at LCLS	X-ray free-electron laser	Linac Coherent Light Source (LCLS)	CXI	0.1?m chamber	50	femtosecond			CSPAD	217.4	millimeter	UO	UO:0000016	2.4	metre	UO	UO:0000008	aerosol	aerodynamic lens injector	room temperature				vacuum	OMIT	OMIT:0015452	4	microJoule per pulse			0.1 x 0.1	micrometer	UO	UO:0000017	Data processing steps used	cheetah	r0007-s00-c01	36/Raw_Files/e625-r0007-s00-c01.xtc	Coherent X-ray Imaging Data Bank (CXIDB)	doi:10.11577/1252456	http://dx.doi.org/10.11577/1252456
RDV	Sample injection at LCLS	X-ray free-electron laser	Linac Coherent Light Source (LCLS)	CXI	0.1?m chamber	50	femtosecond			CSPAD	217.4	millimeter	UO	UO:0000016	2.4	metre	UO	UO:0000008	aerosol	aerodynamic lens injector	room temperature				vacuum	OMIT	OMIT:0015452	4	microJoule per pulse			0.1 x 0.1	micrometer	UO	UO:0000017	Data processing steps used	cheetah	r0007-s00-c02	36/Raw_Files/e625-r0007-s00-c02.xtc	Coherent X-ray Imaging Data Bank (CXIDB)	doi:10.11577/1252456	http://dx.doi.org/10.11577/1252456
RDV	Sample injection at LCLS	X-ray free-electron laser	Linac Coherent Light Source (LCLS)	CXI	0.1?m chamber	50	femtosecond			CSPAD	217.4	millimeter	UO	UO:0000016	2.4	metre	UO	UO:0000008	aerosol	aerodynamic lens injector	room temperature				vacuum	OMIT	OMIT:0015452	4	microJoule per pulse			0.1 x 0.1	micrometer	UO	UO:0000017	Data processing steps used	cheetah	r0007-s00-c03	36/Raw_Files/e625-r0007-s00-c03.xtc	Coherent X-ray Imaging Data Bank (CXIDB)	doi:10.11577/1252456	http://dx.doi.org/10.11577/1252456
RDV	Sample injection at LCLS	X-ray free-electron laser	Linac Coherent Light Source (LCLS)	CXI	0.1?m chamber	50	femtosecond			CSPAD	217.4	millimeter	UO	UO:0000016	2.4	metre	UO	UO:0000008	aerosol	aerodynamic lens injector	room temperature				vacuum	OMIT	OMIT:0015452	4	microJoule per pulse			0.1 x 0.1	micrometer	UO	UO:0000017	Data processing steps used	cheetah	r0007-s00-c04	36/Raw_Files/e625-r0007-s00-c04.xtc	Coherent X-ray Imaging Data Bank (CXIDB)	doi:10.11577/1252456	http://dx.doi.org/10.11577/1252456
RDV	Sample injection at LCLS	X-ray free-electron laser	Linac Coherent Light Source (LCLS)	CXI	0.1?m chamber	50	femtosecond			CSPAD	217.4	millimeter	UO	UO:0000016	2.4	metre	UO	UO:0000008	aerosol	aerodynamic lens injector	room temperature				vacuum	OMIT	OMIT:0015452	4	microJoule per pulse			0.1 x 0.1	micrometer	UO	UO:0000017	Data processing steps used	cheetah	r0007-s00-c05	36/Raw_Files/e625-r0007-s00-c05.xtc	Coherent X-ray Imaging Data Bank (CXIDB)	doi:10.11577/1252456	http://dx.doi.org/10.11577/1252456
RDV	Sample injection at LCLS	X-ray free-electron laser	Linac Coherent Light Source (LCLS)	CXI	0.1?m chamber	50	femtosecond			CSPAD	217.4	millimeter	UO	UO:0000016	2.4	metre	UO	UO:0000008	aerosol	aerodynamic lens injector	room temperature				vacuum	OMIT	OMIT:0015452	4	microJoule per pulse			0.1 x 0.1	micrometer	UO	UO:0000017	Data processing steps used	cheetah	r0007-s01-c00	36/Raw_Files/e625-r0007-s01-c00.xtc	Coherent X-ray Imaging Data Bank (CXIDB)	doi:10.11577/1252456	http://dx.doi.org/10.11577/1252456
RDV	Sample injection at LCLS	X-ray free-electron laser	Linac Coherent Light Source (LCLS)	CXI	0.1?m chamber	50	femtosecond			CSPAD	217.4	millimeter	UO	UO:0000016	2.4	metre	UO	UO:0000008	aerosol	aerodynamic lens injector	room temperature				vacuum	OMIT	OMIT:0015452	4	microJoule per pulse			0.1 x 0.1	micrometer	UO	UO:0000017	Data processing steps used	cheetah	r0007-s01-c01	36/Raw_Files/e625-r0007-s01-c01.xtc	Coherent X-ray Imaging Data Bank (CXIDB)	doi:10.11577/1252456	http://dx.doi.org/10.11577/1252456
RDV	Sample injection at LCLS	X-ray free-electron laser	Linac Coherent Light Source (LCLS)	CXI	0.1?m chamber	50	femtosecond			CSPAD	217.4	millimeter	UO	UO:0000016	2.4	metre	UO	UO:0000008	aerosol	aerodynamic lens injector	room temperature				vacuum	OMIT	OMIT:0015452	4	microJoule per pulse			0.1 x 0.1	micrometer	UO	UO:0000017	Data processing steps used	cheetah	r0007-s01-c02	36/Raw_Files/e625-r0007-s01-c02.xtc	Coherent X-ray Imaging Data Bank (CXIDB)	doi:10.11577/1252456	http://dx.doi.org/10.11577/1252456
RDV	Sample injection at LCLS	X-ray free-electron laser	Linac Coherent Light Source (LCLS)	CXI	0.1?m chamber	50	femtosecond			CSPAD	217.4	millimeter	UO	UO:0000016	2.4	metre	UO	UO:0000008	aerosol	aerodynamic lens injector	room temperature				vacuum	OMIT	OMIT:0015452	4	microJoule per pulse			0.1 x 0.1	micrometer	UO	UO:0000017	Data processing steps used	cheetah	r0007-s01-c03	36/Raw_Files/e625-r0007-s01-c03.xtc	Coherent X-ray Imaging Data Bank (CXIDB)	doi:10.11577/1252456	http://dx.doi.org/10.11577/1252456
RDV	Sample injection at LCLS	X-ray free-electron laser	Linac Coherent Light Source (LCLS)	CXI	0.1?m chamber	50	femtosecond			CSPAD	217.4	millimeter	UO	UO:0000016	2.4	metre	UO	UO:0000008	aerosol	aerodynamic lens injector	room temperature				vacuum	OMIT	OMIT:0015452	4	microJoule per pulse			0.1 x 0.1	micrometer	UO	UO:0000017	Data processing steps used	cheetah	r0007-s01-c04	36/Raw_Files/e625-r0007-s01-c04.xtc	Coherent X-ray Imaging Data Bank (CXIDB)	doi:10.11577/1252456	http://dx.doi.org/10.11577/1252456
RDV	Sample injection at LCLS	X-ray free-electron laser	Linac Coherent Light Source (LCLS)	CXI	0.1?m chamber	50	femtosecond			CSPAD	217.4	millimeter	UO	UO:0000016	2.4	metre	UO	UO:0000008	aerosol	aerodynamic lens injector	room temperature				vacuum	OMIT	OMIT:0015452	4	microJoule per pulse			0.1 x 0.1	micrometer	UO	UO:0000017	Data processing steps used	cheetah	r0007-s01-c05	36/Raw_Files/e625-r0007-s01-c05.xtc	Coherent X-ray Imaging Data Bank (CXIDB)	doi:10.11577/1252456	http://dx.doi.org/10.11577/1252456
RDV	Sample injection at LCLS	X-ray free-electron laser	Linac Coherent Light Source (LCLS)	CXI	0.1?m chamber	50	femtosecond			CSPAD	217.4	millimeter	UO	UO:0000016	2.4	metre	UO	UO:0000008	aerosol	aerodynamic lens injector	room temperature				vacuum	OMIT	OMIT:0015452	4	microJoule per pulse			0.1 x 0.1	micrometer	UO	UO:0000017	Data processing steps used	cheetah	r0007-s02-c00	36/Raw_Files/e625-r0007-s02-c00.xtc	Coherent X-ray Imaging Data Bank (CXIDB)	doi:10.11577/1252456	http://dx.doi.org/10.11577/1252456
RDV	Sample injection at LCLS	X-ray free-electron laser	Linac Coherent Light Source (LCLS)	CXI	0.1?m chamber	50	femtosecond			CSPAD	217.4	millimeter	UO	UO:0000016	2.4	metre	UO	UO:0000008	aerosol	aerodynamic lens injector	room temperature				vacuum	OMIT	OMIT:0015452	4	microJoule per pulse			0.1 x 0.1	micrometer	UO	UO:0000017	Data processing steps used	cheetah	r0007-s02-c01	36/Raw_Files/e625-r0007-s02-c01.xtc	Coherent X-ray Imaging Data Bank (CXIDB)	doi:10.11577/1252456	http://dx.doi.org/10.11577/1252456
RDV	Sample injection at LCLS	X-ray free-electron laser	Linac Coherent Light Source (LCLS)	CXI	0.1?m chamber	50	femtosecond			CSPAD	217.4	millimeter	UO	UO:0000016	2.4	metre	UO	UO:0000008	aerosol	aerodynamic lens injector	room temperature				vacuum	OMIT	OMIT:0015452	4	microJoule per pulse			0.1 x 0.1	micrometer	UO	UO:0000017	Data processing steps used	cheetah	r0007-s02-c02	36/Raw_Files/e625-r0007-s02-c02.xtc	Coherent X-ray Imaging Data Bank (CXIDB)	doi:10.11577/1252456	http://dx.doi.org/10.11577/1252456
RDV	Sample injection at LCLS	X-ray free-electron laser	Linac Coherent Light Source (LCLS)	CXI	0.1?m chamber	50	femtosecond			CSPAD	217.4	millimeter	UO	UO:0000016	2.4	metre	UO	UO:0000008	aerosol	aerodynamic lens injector	room temperature				vacuum	OMIT	OMIT:0015452	4	microJoule per pulse			0.1 x 0.1	micrometer	UO	UO:0000017	Data processing steps used	cheetah	r0007-s02-c03	36/Raw_Files/e625-r0007-s02-c03.xtc	Coherent X-ray Imaging Data Bank (CXIDB)	doi:10.11577/1252456	http://dx.doi.org/10.11577/1252456
RDV	Sample injection at LCLS	X-ray free-electron laser	Linac Coherent Light Source (LCLS)	CXI	0.1?m chamber	50	femtosecond			CSPAD	217.4	millimeter	UO	UO:0000016	2.4	metre	UO	UO:0000008	aerosol	aerodynamic lens injector	room temperature				vacuum	OMIT	OMIT:0015452	4	microJoule per pulse			0.1 x 0.1	micrometer	UO	UO:0000017	Data processing steps used	cheetah	r0007-s02-c04	36/Raw_Files/e625-r0007-s02-c04.xtc	Coherent X-ray Imaging Data Bank (CXIDB)	doi:10.11577/1252456	http://dx.doi.org/10.11577/1252456
RDV	Sample injection at LCLS	X-ray free-electron laser	Linac Coherent Light Source (LCLS)	CXI	0.1?m chamber	50	femtosecond			CSPAD	217.4	millimeter	UO	UO:0000016	2.4	metre	UO	UO:0000008	aerosol	aerodynamic lens injector	room temperature				vacuum	OMIT	OMIT:0015452	4	microJoule per pulse			0.1 x 0.1	micrometer	UO	UO:0000017	Data processing steps used	cheetah	r0007-s02-c05	36/Raw_Files/e625-r0007-s02-c05.xtc	Coherent X-ray Imaging Data Bank (CXIDB)	doi:10.11577/1252456	http://dx.doi.org/10.11577/1252456
RDV	Sample injection at LCLS	X-ray free-electron laser	Linac Coherent Light Source (LCLS)	CXI	0.1?m chamber	50	femtosecond			CSPAD	217.4	millimeter	UO	UO:0000016	2.4	metre	UO	UO:0000008	aerosol	aerodynamic lens injector	room temperature				vacuum	OMIT	OMIT:0015452	4	microJoule per pulse			0.1 x 0.1	micrometer	UO	UO:0000017	Data processing steps used	cheetah	r0007-s03-c00	36/Raw_Files/e625-r0007-s03-c00.xtc	Coherent X-ray Imaging Data Bank (CXIDB)	doi:10.11577/1252456	http://dx.doi.org/10.11577/1252456
RDV	Sample injection at LCLS	X-ray free-electron laser	Linac Coherent Light Source (LCLS)	CXI	0.1?m chamber	50	femtosecond			CSPAD	217.4	millimeter	UO	UO:0000016	2.4	metre	UO	UO:0000008	aerosol	aerodynamic lens injector	room temperature				vacuum	OMIT	OMIT:0015452	4	microJoule per pulse			0.1 x 0.1	micrometer	UO	UO:0000017	Data processing steps used	cheetah	r0007-s03-c01	36/Raw_Files/e625-r0007-s03-c01.xtc	Coherent X-ray Imaging Data Bank (CXIDB)	doi:10.11577/1252456	http://dx.doi.org/10.11577/1252456
RDV	Sample injection at LCLS	X-ray free-electron laser	Linac Coherent Light Source (LCLS)	CXI	0.1?m chamber	50	femtosecond			CSPAD	217.4	millimeter	UO	UO:0000016	2.4	metre	UO	UO:0000008	aerosol	aerodynamic lens injector	room temperature				vacuum	OMIT	OMIT:0015452	4	microJoule per pulse			0.1 x 0.1	micrometer	UO	UO:0000017	Data processing steps used	cheetah	r0007-s03-c02	36/Raw_Files/e625-r0007-s03-c02.xtc	Coherent X-ray Imaging Data Bank (CXIDB)	doi:10.11577/1252456	http://dx.doi.org/10.11577/1252456
RDV	Sample injection at LCLS	X-ray free-electron laser	Linac Coherent Light Source (LCLS)	CXI	0.1?m chamber	50	femtosecond			CSPAD	217.4	millimeter	UO	UO:0000016	2.4	metre	UO	UO:0000008	aerosol	aerodynamic lens injector	room temperature				vacuum	OMIT	OMIT:0015452	4	microJoule per pulse			0.1 x 0.1	micrometer	UO	UO:0000017	Data processing steps used	cheetah	r0007-s03-c03	36/Raw_Files/e625-r0007-s03-c03.xtc	Coherent X-ray Imaging Data Bank (CXIDB)	doi:10.11577/1252456	http://dx.doi.org/10.11577/1252456
RDV	Sample injection at LCLS	X-ray free-electron laser	Linac Coherent Light Source (LCLS)	CXI	0.1?m chamber	50	femtosecond			CSPAD	217.4	millimeter	UO	UO:0000016	2.4	metre	UO	UO:0000008	aerosol	aerodynamic lens injector	room temperature				vacuum	OMIT	OMIT:0015452	4	microJoule per pulse			0.1 x 0.1	micrometer	UO	UO:0000017	Data processing steps used	cheetah	r0007-s03-c04	36/Raw_Files/e625-r0007-s03-c04.xtc	Coherent X-ray Imaging Data Bank (CXIDB)	doi:10.11577/1252456	http://dx.doi.org/10.11577/1252456
RDV	Sample injection at LCLS	X-ray free-electron laser	Linac Coherent Light Source (LCLS)	CXI	0.1?m chamber	50	femtosecond			CSPAD	217.4	millimeter	UO	UO:0000016	2.4	metre	UO	UO:0000008	aerosol	aerodynamic lens injector	room temperature				vacuum	OMIT	OMIT:0015452	4	microJoule per pulse			0.1 x 0.1	micrometer	UO	UO:0000017	Data processing steps used	cheetah	r0007-s03-c05	36/Raw_Files/e625-r0007-s03-c05.xtc	Coherent X-ray Imaging Data Bank (CXIDB)	doi:10.11577/1252456	http://dx.doi.org/10.11577/1252456
RDV	Sample injection at LCLS	X-ray free-electron laser	Linac Coherent Light Source (LCLS)	CXI	0.1?m chamber	50	femtosecond			CSPAD	217.4	millimeter	UO	UO:0000016	2.4	metre	UO	UO:0000008	aerosol	aerodynamic lens injector	room temperature				vacuum	OMIT	OMIT:0015452	4	microJoule per pulse			0.1 x 0.1	micrometer	UO	UO:0000017	Data processing steps used	cheetah	r0007-s04-c00	36/Raw_Files/e625-r0007-s04-c00.xtc	Coherent X-ray Imaging Data Bank (CXIDB)	doi:10.11577/1252456	http://dx.doi.org/10.11577/1252456
RDV	Sample injection at LCLS	X-ray free-electron laser	Linac Coherent Light Source (LCLS)	CXI	0.1?m chamber	50	femtosecond			CSPAD	217.4	millimeter	UO	UO:0000016	2.4	metre	UO	UO:0000008	aerosol	aerodynamic lens injector	room temperature				vacuum	OMIT	OMIT:0015452	4	microJoule per pulse			0.1 x 0.1	micrometer	UO	UO:0000017	Data processing steps used	cheetah	r0007-s04-c01	36/Raw_Files/e625-r0007-s04-c01.xtc	Coherent X-ray Imaging Data Bank (CXIDB)	doi:10.11577/1252456	http://dx.doi.org/10.11577/1252456
RDV	Sample injection at LCLS	X-ray free-electron laser	Linac Coherent Light Source (LCLS)	CXI	0.1?m chamber	50	femtosecond			CSPAD	217.4	millimeter	UO	UO:0000016	2.4	metre	UO	UO:0000008	aerosol	aerodynamic lens injector	room temperature				vacuum	OMIT	OMIT:0015452	4	microJoule per pulse			0.1 x 0.1	micrometer	UO	UO:0000017	Data processing steps used	cheetah	r0007-s04-c02	36/Raw_Files/e625-r0007-s04-c02.xtc	Coherent X-ray Imaging Data Bank (CXIDB)	doi:10.11577/1252456	http://dx.doi.org/10.11577/1252456
RDV	Sample injection at LCLS	X-ray free-electron laser	Linac Coherent Light Source (LCLS)	CXI	0.1?m chamber	50	femtosecond			CSPAD	217.4	millimeter	UO	UO:0000016	2.4	metre	UO	UO:0000008	aerosol	aerodynamic lens injector	room temperature				vacuum	OMIT	OMIT:0015452	4	microJoule per pulse			0.1 x 0.1	micrometer	UO	UO:0000017	Data processing steps used	cheetah	r0007-s04-c03	36/Raw_Files/e625-r0007-s04-c03.xtc	Coherent X-ray Imaging Data Bank (CXIDB)	doi:10.11577/1252456	http://dx.doi.org/10.11577/1252456
RDV	Sample injection at LCLS	X-ray free-electron laser	Linac Coherent Light Source (LCLS)	CXI	0.1?m chamber	50	femtosecond			CSPAD	217.4	millimeter	UO	UO:0000016	2.4	metre	UO	UO:0000008	aerosol	aerodynamic lens injector	room temperature				vacuum	OMIT	OMIT:0015452	4	microJoule per pulse			0.1 x 0.1	micrometer	UO	UO:0000017	Data processing steps used	cheetah	r0007-s04-c04	36/Raw_Files/e625-r0007-s04-c04.xtc	Coherent X-ray Imaging Data Bank (CXIDB)	doi:10.11577/1252456	http://dx.doi.org/10.11577/1252456
RDV	Sample injection at LCLS	X-ray free-electron laser	Linac Coherent Light Source (LCLS)	CXI	0.1?m chamber	50	femtosecond			CSPAD	217.4	millimeter	UO	UO:0000016	2.4	metre	UO	UO:0000008	aerosol	aerodynamic lens injector	room temperature				vacuum	OMIT	OMIT:0015452	4	microJoule per pulse			0.1 x 0.1	micrometer	UO	UO:0000017	Data processing steps used	cheetah	r0007-s04-c05	36/Raw_Files/e625-r0007-s04-c05.xtc	Coherent X-ray Imaging Data Bank (CXIDB)	doi:10.11577/1252456	http://dx.doi.org/10.11577/1252456
RDV	Sample injection at LCLS	X-ray free-electron laser	Linac Coherent Light Source (LCLS)	CXI	0.1?m chamber	50	femtosecond			CSPAD	217.4	millimeter	UO	UO:0000016	2.4	metre	UO	UO:0000008	aerosol	aerodynamic lens injector	room temperature				vacuum	OMIT	OMIT:0015452	4	microJoule per pulse			0.1 x 0.1	micrometer	UO	UO:0000017	Data processing steps used	cheetah	r0008-s00-c00	36/Raw_Files/e625-r0008-s00-c00.xtc	Coherent X-ray Imaging Data Bank (CXIDB)	doi:10.11577/1252456	http://dx.doi.org/10.11577/1252456
RDV	Sample injection at LCLS	X-ray free-electron laser	Linac Coherent Light Source (LCLS)	CXI	0.1?m chamber	50	femtosecond			CSPAD	217.4	millimeter	UO	UO:0000016	2.4	metre	UO	UO:0000008	aerosol	aerodynamic lens injector	room temperature				vacuum	OMIT	OMIT:0015452	4	microJoule per pulse			0.1 x 0.1	micrometer	UO	UO:0000017	Data processing steps used	cheetah	r0008-s00-c01	36/Raw_Files/e625-r0008-s00-c01.xtc	Coherent X-ray Imaging Data Bank (CXIDB)	doi:10.11577/1252456	http://dx.doi.org/10.11577/1252456
RDV	Sample injection at LCLS	X-ray free-electron laser	Linac Coherent Light Source (LCLS)	CXI	0.1?m chamber	50	femtosecond			CSPAD	217.4	millimeter	UO	UO:0000016	2.4	metre	UO	UO:0000008	aerosol	aerodynamic lens injector	room temperature				vacuum	OMIT	OMIT:0015452	4	microJoule per pulse			0.1 x 0.1	micrometer	UO	UO:0000017	Data processing steps used	cheetah	r0008-s00-c02	36/Raw_Files/e625-r0008-s00-c02.xtc	Coherent X-ray Imaging Data Bank (CXIDB)	doi:10.11577/1252456	http://dx.doi.org/10.11577/1252456
RDV	Sample injection at LCLS	X-ray free-electron laser	Linac Coherent Light Source (LCLS)	CXI	0.1?m chamber	50	femtosecond			CSPAD	217.4	millimeter	UO	UO:0000016	2.4	metre	UO	UO:0000008	aerosol	aerodynamic lens injector	room temperature				vacuum	OMIT	OMIT:0015452	4	microJoule per pulse			0.1 x 0.1	micrometer	UO	UO:0000017	Data processing steps used	cheetah	r0008-s00-c03	36/Raw_Files/e625-r0008-s00-c03.xtc	Coherent X-ray Imaging Data Bank (CXIDB)	doi:10.11577/1252456	http://dx.doi.org/10.11577/1252456
RDV	Sample injection at LCLS	X-ray free-electron laser	Linac Coherent Light Source (LCLS)	CXI	0.1?m chamber	50	femtosecond			CSPAD	217.4	millimeter	UO	UO:0000016	2.4	metre	UO	UO:0000008	aerosol	aerodynamic lens injector	room temperature				vacuum	OMIT	OMIT:0015452	4	microJoule per pulse			0.1 x 0.1	micrometer	UO	UO:0000017	Data processing steps used	cheetah	r0008-s00-c04	36/Raw_Files/e625-r0008-s00-c04.xtc	Coherent X-ray Imaging Data Bank (CXIDB)	doi:10.11577/1252456	http://dx.doi.org/10.11577/1252456
RDV	Sample injection at LCLS	X-ray free-electron laser	Linac Coherent Light Source (LCLS)	CXI	0.1?m chamber	50	femtosecond			CSPAD	217.4	millimeter	UO	UO:0000016	2.4	metre	UO	UO:0000008	aerosol	aerodynamic lens injector	room temperature				vacuum	OMIT	OMIT:0015452	4	microJoule per pulse			0.1 x 0.1	micrometer	UO	UO:0000017	Data processing steps used	cheetah	r0008-s00-c05	36/Raw_Files/e625-r0008-s00-c05.xtc	Coherent X-ray Imaging Data Bank (CXIDB)	doi:10.11577/1252456	http://dx.doi.org/10.11577/1252456
RDV	Sample injection at LCLS	X-ray free-electron laser	Linac Coherent Light Source (LCLS)	CXI	0.1?m chamber	50	femtosecond			CSPAD	217.4	millimeter	UO	UO:0000016	2.4	metre	UO	UO:0000008	aerosol	aerodynamic lens injector	room temperature				vacuum	OMIT	OMIT:0015452	4	microJoule per pulse			0.1 x 0.1	micrometer	UO	UO:0000017	Data processing steps used	cheetah	r0008-s01-c00	36/Raw_Files/e625-r0008-s01-c00.xtc	Coherent X-ray Imaging Data Bank (CXIDB)	doi:10.11577/1252456	http://dx.doi.org/10.11577/1252456
RDV	Sample injection at LCLS	X-ray free-electron laser	Linac Coherent Light Source (LCLS)	CXI	0.1?m chamber	50	femtosecond			CSPAD	217.4	millimeter	UO	UO:0000016	2.4	metre	UO	UO:0000008	aerosol	aerodynamic lens injector	room temperature				vacuum	OMIT	OMIT:0015452	4	microJoule per pulse			0.1 x 0.1	micrometer	UO	UO:0000017	Data processing steps used	cheetah	r0008-s01-c01	36/Raw_Files/e625-r0008-s01-c01.xtc	Coherent X-ray Imaging Data Bank (CXIDB)	doi:10.11577/1252456	http://dx.doi.org/10.11577/1252456
RDV	Sample injection at LCLS	X-ray free-electron laser	Linac Coherent Light Source (LCLS)	CXI	0.1?m chamber	50	femtosecond			CSPAD	217.4	millimeter	UO	UO:0000016	2.4	metre	UO	UO:0000008	aerosol	aerodynamic lens injector	room temperature				vacuum	OMIT	OMIT:0015452	4	microJoule per pulse			0.1 x 0.1	micrometer	UO	UO:0000017	Data processing steps used	cheetah	r0008-s01-c02	36/Raw_Files/e625-r0008-s01-c02.xtc	Coherent X-ray Imaging Data Bank (CXIDB)	doi:10.11577/1252456	http://dx.doi.org/10.11577/1252456
RDV	Sample injection at LCLS	X-ray free-electron laser	Linac Coherent Light Source (LCLS)	CXI	0.1?m chamber	50	femtosecond			CSPAD	217.4	millimeter	UO	UO:0000016	2.4	metre	UO	UO:0000008	aerosol	aerodynamic lens injector	room temperature				vacuum	OMIT	OMIT:0015452	4	microJoule per pulse			0.1 x 0.1	micrometer	UO	UO:0000017	Data processing steps used	cheetah	r0008-s01-c03	36/Raw_Files/e625-r0008-s01-c03.xtc	Coherent X-ray Imaging Data Bank (CXIDB)	doi:10.11577/1252456	http://dx.doi.org/10.11577/1252456
RDV	Sample injection at LCLS	X-ray free-electron laser	Linac Coherent Light Source (LCLS)	CXI	0.1?m chamber	50	femtosecond			CSPAD	217.4	millimeter	UO	UO:0000016	2.4	metre	UO	UO:0000008	aerosol	aerodynamic lens injector	room temperature				vacuum	OMIT	OMIT:0015452	4	microJoule per pulse			0.1 x 0.1	micrometer	UO	UO:0000017	Data processing steps used	cheetah	r0008-s01-c04	36/Raw_Files/e625-r0008-s01-c04.xtc	Coherent X-ray Imaging Data Bank (CXIDB)	doi:10.11577/1252456	http://dx.doi.org/10.11577/1252456
RDV	Sample injection at LCLS	X-ray free-electron laser	Linac Coherent Light Source (LCLS)	CXI	0.1?m chamber	50	femtosecond			CSPAD	217.4	millimeter	UO	UO:0000016	2.4	metre	UO	UO:0000008	aerosol	aerodynamic lens injector	room temperature				vacuum	OMIT	OMIT:0015452	4	microJoule per pulse			0.1 x 0.1	micrometer	UO	UO:0000017	Data processing steps used	cheetah	r0008-s01-c05	36/Raw_Files/e625-r0008-s01-c05.xtc	Coherent X-ray Imaging Data Bank (CXIDB)	doi:10.11577/1252456	http://dx.doi.org/10.11577/1252456
RDV	Sample injection at LCLS	X-ray free-electron laser	Linac Coherent Light Source (LCLS)	CXI	0.1?m chamber	50	femtosecond			CSPAD	217.4	millimeter	UO	UO:0000016	2.4	metre	UO	UO:0000008	aerosol	aerodynamic lens injector	room temperature				vacuum	OMIT	OMIT:0015452	4	microJoule per pulse			0.1 x 0.1	micrometer	UO	UO:0000017	Data processing steps used	cheetah	r0008-s02-c00	36/Raw_Files/e625-r0008-s02-c00.xtc	Coherent X-ray Imaging Data Bank (CXIDB)	doi:10.11577/1252456	http://dx.doi.org/10.11577/1252456
RDV	Sample injection at LCLS	X-ray free-electron laser	Linac Coherent Light Source (LCLS)	CXI	0.1?m chamber	50	femtosecond			CSPAD	217.4	millimeter	UO	UO:0000016	2.4	metre	UO	UO:0000008	aerosol	aerodynamic lens injector	room temperature				vacuum	OMIT	OMIT:0015452	4	microJoule per pulse			0.1 x 0.1	micrometer	UO	UO:0000017	Data processing steps used	cheetah	r0008-s02-c01	36/Raw_Files/e625-r0008-s02-c01.xtc	Coherent X-ray Imaging Data Bank (CXIDB)	doi:10.11577/1252456	http://dx.doi.org/10.11577/1252456
RDV	Sample injection at LCLS	X-ray free-electron laser	Linac Coherent Light Source (LCLS)	CXI	0.1?m chamber	50	femtosecond			CSPAD	217.4	millimeter	UO	UO:0000016	2.4	metre	UO	UO:0000008	aerosol	aerodynamic lens injector	room temperature				vacuum	OMIT	OMIT:0015452	4	microJoule per pulse			0.1 x 0.1	micrometer	UO	UO:0000017	Data processing steps used	cheetah	r0008-s02-c02	36/Raw_Files/e625-r0008-s02-c02.xtc	Coherent X-ray Imaging Data Bank (CXIDB)	doi:10.11577/1252456	http://dx.doi.org/10.11577/1252456
RDV	Sample injection at LCLS	X-ray free-electron laser	Linac Coherent Light Source (LCLS)	CXI	0.1?m chamber	50	femtosecond			CSPAD	217.4	millimeter	UO	UO:0000016	2.4	metre	UO	UO:0000008	aerosol	aerodynamic lens injector	room temperature				vacuum	OMIT	OMIT:0015452	4	microJoule per pulse			0.1 x 0.1	micrometer	UO	UO:0000017	Data processing steps used	cheetah	r0008-s02-c03	36/Raw_Files/e625-r0008-s02-c03.xtc	Coherent X-ray Imaging Data Bank (CXIDB)	doi:10.11577/1252456	http://dx.doi.org/10.11577/1252456
RDV	Sample injection at LCLS	X-ray free-electron laser	Linac Coherent Light Source (LCLS)	CXI	0.1?m chamber	50	femtosecond			CSPAD	217.4	millimeter	UO	UO:0000016	2.4	metre	UO	UO:0000008	aerosol	aerodynamic lens injector	room temperature				vacuum	OMIT	OMIT:0015452	4	microJoule per pulse			0.1 x 0.1	micrometer	UO	UO:0000017	Data processing steps used	cheetah	r0008-s02-c04	36/Raw_Files/e625-r0008-s02-c04.xtc	Coherent X-ray Imaging Data Bank (CXIDB)	doi:10.11577/1252456	http://dx.doi.org/10.11577/1252456
RDV	Sample injection at LCLS	X-ray free-electron laser	Linac Coherent Light Source (LCLS)	CXI	0.1?m chamber	50	femtosecond			CSPAD	217.4	millimeter	UO	UO:0000016	2.4	metre	UO	UO:0000008	aerosol	aerodynamic lens injector	room temperature				vacuum	OMIT	OMIT:0015452	4	microJoule per pulse			0.1 x 0.1	micrometer	UO	UO:0000017	Data processing steps used	cheetah	r0008-s02-c05	36/Raw_Files/e625-r0008-s02-c05.xtc	Coherent X-ray Imaging Data Bank (CXIDB)	doi:10.11577/1252456	http://dx.doi.org/10.11577/1252456
RDV	Sample injection at LCLS	X-ray free-electron laser	Linac Coherent Light Source (LCLS)	CXI	0.1?m chamber	50	femtosecond			CSPAD	217.4	millimeter	UO	UO:0000016	2.4	metre	UO	UO:0000008	aerosol	aerodynamic lens injector	room temperature				vacuum	OMIT	OMIT:0015452	4	microJoule per pulse			0.1 x 0.1	micrometer	UO	UO:0000017	Data processing steps used	cheetah	r0008-s03-c00	36/Raw_Files/e625-r0008-s03-c00.xtc	Coherent X-ray Imaging Data Bank (CXIDB)	doi:10.11577/1252456	http://dx.doi.org/10.11577/1252456
RDV	Sample injection at LCLS	X-ray free-electron laser	Linac Coherent Light Source (LCLS)	CXI	0.1?m chamber	50	femtosecond			CSPAD	217.4	millimeter	UO	UO:0000016	2.4	metre	UO	UO:0000008	aerosol	aerodynamic lens injector	room temperature				vacuum	OMIT	OMIT:0015452	4	microJoule per pulse			0.1 x 0.1	micrometer	UO	UO:0000017	Data processing steps used	cheetah	r0008-s03-c01	36/Raw_Files/e625-r0008-s03-c01.xtc	Coherent X-ray Imaging Data Bank (CXIDB)	doi:10.11577/1252456	http://dx.doi.org/10.11577/1252456
RDV	Sample injection at LCLS	X-ray free-electron laser	Linac Coherent Light Source (LCLS)	CXI	0.1?m chamber	50	femtosecond			CSPAD	217.4	millimeter	UO	UO:0000016	2.4	metre	UO	UO:0000008	aerosol	aerodynamic lens injector	room temperature				vacuum	OMIT	OMIT:0015452	4	microJoule per pulse			0.1 x 0.1	micrometer	UO	UO:0000017	Data processing steps used	cheetah	r0008-s03-c02	36/Raw_Files/e625-r0008-s03-c02.xtc	Coherent X-ray Imaging Data Bank (CXIDB)	doi:10.11577/1252456	http://dx.doi.org/10.11577/1252456
RDV	Sample injection at LCLS	X-ray free-electron laser	Linac Coherent Light Source (LCLS)	CXI	0.1?m chamber	50	femtosecond			CSPAD	217.4	millimeter	UO	UO:0000016	2.4	metre	UO	UO:0000008	aerosol	aerodynamic lens injector	room temperature				vacuum	OMIT	OMIT:0015452	4	microJoule per pulse			0.1 x 0.1	micrometer	UO	UO:0000017	Data processing steps used	cheetah	r0008-s03-c03	36/Raw_Files/e625-r0008-s03-c03.xtc	Coherent X-ray Imaging Data Bank (CXIDB)	doi:10.11577/1252456	http://dx.doi.org/10.11577/1252456
RDV	Sample injection at LCLS	X-ray free-electron laser	Linac Coherent Light Source (LCLS)	CXI	0.1?m chamber	50	femtosecond			CSPAD	217.4	millimeter	UO	UO:0000016	2.4	metre	UO	UO:0000008	aerosol	aerodynamic lens injector	room temperature				vacuum	OMIT	OMIT:0015452	4	microJoule per pulse			0.1 x 0.1	micrometer	UO	UO:0000017	Data processing steps used	cheetah	r0008-s03-c04	36/Raw_Files/e625-r0008-s03-c04.xtc	Coherent X-ray Imaging Data Bank (CXIDB)	doi:10.11577/1252456	http://dx.doi.org/10.11577/1252456
RDV	Sample injection at LCLS	X-ray free-electron laser	Linac Coherent Light Source (LCLS)	CXI	0.1?m chamber	50	femtosecond			CSPAD	217.4	millimeter	UO	UO:0000016	2.4	metre	UO	UO:0000008	aerosol	aerodynamic lens injector	room temperature				vacuum	OMIT	OMIT:0015452	4	microJoule per pulse			0.1 x 0.1	micrometer	UO	UO:0000017	Data processing steps used	cheetah	r0008-s03-c05	36/Raw_Files/e625-r0008-s03-c05.xtc	Coherent X-ray Imaging Data Bank (CXIDB)	doi:10.11577/1252456	http://dx.doi.org/10.11577/1252456
RDV	Sample injection at LCLS	X-ray free-electron laser	Linac Coherent Light Source (LCLS)	CXI	0.1?m chamber	50	femtosecond			CSPAD	217.4	millimeter	UO	UO:0000016	2.4	metre	UO	UO:0000008	aerosol	aerodynamic lens injector	room temperature				vacuum	OMIT	OMIT:0015452	4	microJoule per pulse			0.1 x 0.1	micrometer	UO	UO:0000017	Data processing steps used	cheetah	r0008-s04-c00	36/Raw_Files/e625-r0008-s04-c00.xtc	Coherent X-ray Imaging Data Bank (CXIDB)	doi:10.11577/1252456	http://dx.doi.org/10.11577/1252456
RDV	Sample injection at LCLS	X-ray free-electron laser	Linac Coherent Light Source (LCLS)	CXI	0.1?m chamber	50	femtosecond			CSPAD	217.4	millimeter	UO	UO:0000016	2.4	metre	UO	UO:0000008	aerosol	aerodynamic lens injector	room temperature				vacuum	OMIT	OMIT:0015452	4	microJoule per pulse			0.1 x 0.1	micrometer	UO	UO:0000017	Data processing steps used	cheetah	r0008-s04-c01	36/Raw_Files/e625-r0008-s04-c01.xtc	Coherent X-ray Imaging Data Bank (CXIDB)	doi:10.11577/1252456	http://dx.doi.org/10.11577/1252456
RDV	Sample injection at LCLS	X-ray free-electron laser	Linac Coherent Light Source (LCLS)	CXI	0.1?m chamber	50	femtosecond			CSPAD	217.4	millimeter	UO	UO:0000016	2.4	metre	UO	UO:0000008	aerosol	aerodynamic lens injector	room temperature				vacuum	OMIT	OMIT:0015452	4	microJoule per pulse			0.1 x 0.1	micrometer	UO	UO:0000017	Data processing steps used	cheetah	r0008-s04-c02	36/Raw_Files/e625-r0008-s04-c02.xtc	Coherent X-ray Imaging Data Bank (CXIDB)	doi:10.11577/1252456	http://dx.doi.org/10.11577/1252456
RDV	Sample injection at LCLS	X-ray free-electron laser	Linac Coherent Light Source (LCLS)	CXI	0.1?m chamber	50	femtosecond			CSPAD	217.4	millimeter	UO	UO:0000016	2.4	metre	UO	UO:0000008	aerosol	aerodynamic lens injector	room temperature				vacuum	OMIT	OMIT:0015452	4	microJoule per pulse			0.1 x 0.1	micrometer	UO	UO:0000017	Data processing steps used	cheetah	r0008-s04-c03	36/Raw_Files/e625-r0008-s04-c03.xtc	Coherent X-ray Imaging Data Bank (CXIDB)	doi:10.11577/1252456	http://dx.doi.org/10.11577/1252456
RDV	Sample injection at LCLS	X-ray free-electron laser	Linac Coherent Light Source (LCLS)	CXI	0.1?m chamber	50	femtosecond			CSPAD	217.4	millimeter	UO	UO:0000016	2.4	metre	UO	UO:0000008	aerosol	aerodynamic lens injector	room temperature				vacuum	OMIT	OMIT:0015452	4	microJoule per pulse			0.1 x 0.1	micrometer	UO	UO:0000017	Data processing steps used	cheetah	r0008-s04-c04	36/Raw_Files/e625-r0008-s04-c04.xtc	Coherent X-ray Imaging Data Bank (CXIDB)	doi:10.11577/1252456	http://dx.doi.org/10.11577/1252456
RDV	Sample injection at LCLS	X-ray free-electron laser	Linac Coherent Light Source (LCLS)	CXI	0.1?m chamber	50	femtosecond			CSPAD	217.4	millimeter	UO	UO:0000016	2.4	metre	UO	UO:0000008	aerosol	aerodynamic lens injector	room temperature				vacuum	OMIT	OMIT:0015452	4	microJoule per pulse			0.1 x 0.1	micrometer	UO	UO:0000017	Data processing steps used	cheetah	r0008-s04-c05	36/Raw_Files/e625-r0008-s04-c05.xtc	Coherent X-ray Imaging Data Bank (CXIDB)	doi:10.11577/1252456	http://dx.doi.org/10.11577/1252456
RDV	Sample injection at LCLS	X-ray free-electron laser	Linac Coherent Light Source (LCLS)	CXI	0.1?m chamber	50	femtosecond			CSPAD	217.4	millimeter	UO	UO:0000016	2.4	metre	UO	UO:0000008	aerosol	aerodynamic lens injector	room temperature				vacuum	OMIT	OMIT:0015452	4	microJoule per pulse			0.1 x 0.1	micrometer	UO	UO:0000017	Data processing steps used	cheetah	r0009-s00-c00	36/Raw_Files/e625-r0009-s00-c00.xtc	Coherent X-ray Imaging Data Bank (CXIDB)	doi:10.11577/1252456	http://dx.doi.org/10.11577/1252456
RDV	Sample injection at LCLS	X-ray free-electron laser	Linac Coherent Light Source (LCLS)	CXI	0.1?m chamber	50	femtosecond			CSPAD	217.4	millimeter	UO	UO:0000016	2.4	metre	UO	UO:0000008	aerosol	aerodynamic lens injector	room temperature				vacuum	OMIT	OMIT:0015452	4	microJoule per pulse			0.1 x 0.1	micrometer	UO	UO:0000017	Data processing steps used	cheetah	r0009-s00-c01	36/Raw_Files/e625-r0009-s00-c01.xtc	Coherent X-ray Imaging Data Bank (CXIDB)	doi:10.11577/1252456	http://dx.doi.org/10.11577/1252456
RDV	Sample injection at LCLS	X-ray free-electron laser	Linac Coherent Light Source (LCLS)	CXI	0.1?m chamber	50	femtosecond			CSPAD	217.4	millimeter	UO	UO:0000016	2.4	metre	UO	UO:0000008	aerosol	aerodynamic lens injector	room temperature				vacuum	OMIT	OMIT:0015452	4	microJoule per pulse			0.1 x 0.1	micrometer	UO	UO:0000017	Data processing steps used	cheetah	r0009-s00-c02	36/Raw_Files/e625-r0009-s00-c02.xtc	Coherent X-ray Imaging Data Bank (CXIDB)	doi:10.11577/1252456	http://dx.doi.org/10.11577/1252456
RDV	Sample injection at LCLS	X-ray free-electron laser	Linac Coherent Light Source (LCLS)	CXI	0.1?m chamber	50	femtosecond			CSPAD	217.4	millimeter	UO	UO:0000016	2.4	metre	UO	UO:0000008	aerosol	aerodynamic lens injector	room temperature				vacuum	OMIT	OMIT:0015452	4	microJoule per pulse			0.1 x 0.1	micrometer	UO	UO:0000017	Data processing steps used	cheetah	r0009-s00-c03	36/Raw_Files/e625-r0009-s00-c03.xtc	Coherent X-ray Imaging Data Bank (CXIDB)	doi:10.11577/1252456	http://dx.doi.org/10.11577/1252456
RDV	Sample injection at LCLS	X-ray free-electron laser	Linac Coherent Light Source (LCLS)	CXI	0.1?m chamber	50	femtosecond			CSPAD	217.4	millimeter	UO	UO:0000016	2.4	metre	UO	UO:0000008	aerosol	aerodynamic lens injector	room temperature				vacuum	OMIT	OMIT:0015452	4	microJoule per pulse			0.1 x 0.1	micrometer	UO	UO:0000017	Data processing steps used	cheetah	r0009-s00-c04	36/Raw_Files/e625-r0009-s00-c04.xtc	Coherent X-ray Imaging Data Bank (CXIDB)	doi:10.11577/1252456	http://dx.doi.org/10.11577/1252456
RDV	Sample injection at LCLS	X-ray free-electron laser	Linac Coherent Light Source (LCLS)	CXI	0.1?m chamber	50	femtosecond			CSPAD	217.4	millimeter	UO	UO:0000016	2.4	metre	UO	UO:0000008	aerosol	aerodynamic lens injector	room temperature				vacuum	OMIT	OMIT:0015452	4	microJoule per pulse			0.1 x 0.1	micrometer	UO	UO:0000017	Data processing steps used	cheetah	r0009-s00-c05	36/Raw_Files/e625-r0009-s00-c05.xtc	Coherent X-ray Imaging Data Bank (CXIDB)	doi:10.11577/1252456	http://dx.doi.org/10.11577/1252456
RDV	Sample injection at LCLS	X-ray free-electron laser	Linac Coherent Light Source (LCLS)	CXI	0.1?m chamber	50	femtosecond			CSPAD	217.4	millimeter	UO	UO:0000016	2.4	metre	UO	UO:0000008	aerosol	aerodynamic lens injector	room temperature				vacuum	OMIT	OMIT:0015452	4	microJoule per pulse			0.1 x 0.1	micrometer	UO	UO:0000017	Data processing steps used	cheetah	r0009-s01-c00	36/Raw_Files/e625-r0009-s01-c00.xtc	Coherent X-ray Imaging Data Bank (CXIDB)	doi:10.11577/1252456	http://dx.doi.org/10.11577/1252456
RDV	Sample injection at LCLS	X-ray free-electron laser	Linac Coherent Light Source (LCLS)	CXI	0.1?m chamber	50	femtosecond			CSPAD	217.4	millimeter	UO	UO:0000016	2.4	metre	UO	UO:0000008	aerosol	aerodynamic lens injector	room temperature				vacuum	OMIT	OMIT:0015452	4	microJoule per pulse			0.1 x 0.1	micrometer	UO	UO:0000017	Data processing steps used	cheetah	r0009-s01-c01	36/Raw_Files/e625-r0009-s01-c01.xtc	Coherent X-ray Imaging Data Bank (CXIDB)	doi:10.11577/1252456	http://dx.doi.org/10.11577/1252456
RDV	Sample injection at LCLS	X-ray free-electron laser	Linac Coherent Light Source (LCLS)	CXI	0.1?m chamber	50	femtosecond			CSPAD	217.4	millimeter	UO	UO:0000016	2.4	metre	UO	UO:0000008	aerosol	aerodynamic lens injector	room temperature				vacuum	OMIT	OMIT:0015452	4	microJoule per pulse			0.1 x 0.1	micrometer	UO	UO:0000017	Data processing steps used	cheetah	r0009-s01-c02	36/Raw_Files/e625-r0009-s01-c02.xtc	Coherent X-ray Imaging Data Bank (CXIDB)	doi:10.11577/1252456	http://dx.doi.org/10.11577/1252456
RDV	Sample injection at LCLS	X-ray free-electron laser	Linac Coherent Light Source (LCLS)	CXI	0.1?m chamber	50	femtosecond			CSPAD	217.4	millimeter	UO	UO:0000016	2.4	metre	UO	UO:0000008	aerosol	aerodynamic lens injector	room temperature				vacuum	OMIT	OMIT:0015452	4	microJoule per pulse			0.1 x 0.1	micrometer	UO	UO:0000017	Data processing steps used	cheetah	r0009-s01-c03	36/Raw_Files/e625-r0009-s01-c03.xtc	Coherent X-ray Imaging Data Bank (CXIDB)	doi:10.11577/1252456	http://dx.doi.org/10.11577/1252456
RDV	Sample injection at LCLS	X-ray free-electron laser	Linac Coherent Light Source (LCLS)	CXI	0.1?m chamber	50	femtosecond			CSPAD	217.4	millimeter	UO	UO:0000016	2.4	metre	UO	UO:0000008	aerosol	aerodynamic lens injector	room temperature				vacuum	OMIT	OMIT:0015452	4	microJoule per pulse			0.1 x 0.1	micrometer	UO	UO:0000017	Data processing steps used	cheetah	r0009-s01-c04	36/Raw_Files/e625-r0009-s01-c04.xtc	Coherent X-ray Imaging Data Bank (CXIDB)	doi:10.11577/1252456	http://dx.doi.org/10.11577/1252456
RDV	Sample injection at LCLS	X-ray free-electron laser	Linac Coherent Light Source (LCLS)	CXI	0.1?m chamber	50	femtosecond			CSPAD	217.4	millimeter	UO	UO:0000016	2.4	metre	UO	UO:0000008	aerosol	aerodynamic lens injector	room temperature				vacuum	OMIT	OMIT:0015452	4	microJoule per pulse			0.1 x 0.1	micrometer	UO	UO:0000017	Data processing steps used	cheetah	r0009-s01-c05	36/Raw_Files/e625-r0009-s01-c05.xtc	Coherent X-ray Imaging Data Bank (CXIDB)	doi:10.11577/1252456	http://dx.doi.org/10.11577/1252456
RDV	Sample injection at LCLS	X-ray free-electron laser	Linac Coherent Light Source (LCLS)	CXI	0.1?m chamber	50	femtosecond			CSPAD	217.4	millimeter	UO	UO:0000016	2.4	metre	UO	UO:0000008	aerosol	aerodynamic lens injector	room temperature				vacuum	OMIT	OMIT:0015452	4	microJoule per pulse			0.1 x 0.1	micrometer	UO	UO:0000017	Data processing steps used	cheetah	r0009-s02-c00	36/Raw_Files/e625-r0009-s02-c00.xtc	Coherent X-ray Imaging Data Bank (CXIDB)	doi:10.11577/1252456	http://dx.doi.org/10.11577/1252456
RDV	Sample injection at LCLS	X-ray free-electron laser	Linac Coherent Light Source (LCLS)	CXI	0.1?m chamber	50	femtosecond			CSPAD	217.4	millimeter	UO	UO:0000016	2.4	metre	UO	UO:0000008	aerosol	aerodynamic lens injector	room temperature				vacuum	OMIT	OMIT:0015452	4	microJoule per pulse			0.1 x 0.1	micrometer	UO	UO:0000017	Data processing steps used	cheetah	r0009-s02-c01	36/Raw_Files/e625-r0009-s02-c01.xtc	Coherent X-ray Imaging Data Bank (CXIDB)	doi:10.11577/1252456	http://dx.doi.org/10.11577/1252456
RDV	Sample injection at LCLS	X-ray free-electron laser	Linac Coherent Light Source (LCLS)	CXI	0.1?m chamber	50	femtosecond			CSPAD	217.4	millimeter	UO	UO:0000016	2.4	metre	UO	UO:0000008	aerosol	aerodynamic lens injector	room temperature				vacuum	OMIT	OMIT:0015452	4	microJoule per pulse			0.1 x 0.1	micrometer	UO	UO:0000017	Data processing steps used	cheetah	r0009-s02-c02	36/Raw_Files/e625-r0009-s02-c02.xtc	Coherent X-ray Imaging Data Bank (CXIDB)	doi:10.11577/1252456	http://dx.doi.org/10.11577/1252456
RDV	Sample injection at LCLS	X-ray free-electron laser	Linac Coherent Light Source (LCLS)	CXI	0.1?m chamber	50	femtosecond			CSPAD	217.4	millimeter	UO	UO:0000016	2.4	metre	UO	UO:0000008	aerosol	aerodynamic lens injector	room temperature				vacuum	OMIT	OMIT:0015452	4	microJoule per pulse			0.1 x 0.1	micrometer	UO	UO:0000017	Data processing steps used	cheetah	r0009-s02-c03	36/Raw_Files/e625-r0009-s02-c03.xtc	Coherent X-ray Imaging Data Bank (CXIDB)	doi:10.11577/1252456	http://dx.doi.org/10.11577/1252456
RDV	Sample injection at LCLS	X-ray free-electron laser	Linac Coherent Light Source (LCLS)	CXI	0.1?m chamber	50	femtosecond			CSPAD	217.4	millimeter	UO	UO:0000016	2.4	metre	UO	UO:0000008	aerosol	aerodynamic lens injector	room temperature				vacuum	OMIT	OMIT:0015452	4	microJoule per pulse			0.1 x 0.1	micrometer	UO	UO:0000017	Data processing steps used	cheetah	r0009-s02-c04	36/Raw_Files/e625-r0009-s02-c04.xtc	Coherent X-ray Imaging Data Bank (CXIDB)	doi:10.11577/1252456	http://dx.doi.org/10.11577/1252456
RDV	Sample injection at LCLS	X-ray free-electron laser	Linac Coherent Light Source (LCLS)	CXI	0.1?m chamber	50	femtosecond			CSPAD	217.4	millimeter	UO	UO:0000016	2.4	metre	UO	UO:0000008	aerosol	aerodynamic lens injector	room temperature				vacuum	OMIT	OMIT:0015452	4	microJoule per pulse			0.1 x 0.1	micrometer	UO	UO:0000017	Data processing steps used	cheetah	r0009-s02-c05	36/Raw_Files/e625-r0009-s02-c05.xtc	Coherent X-ray Imaging Data Bank (CXIDB)	doi:10.11577/1252456	http://dx.doi.org/10.11577/1252456
RDV	Sample injection at LCLS	X-ray free-electron laser	Linac Coherent Light Source (LCLS)	CXI	0.1?m chamber	50	femtosecond			CSPAD	217.4	millimeter	UO	UO:0000016	2.4	metre	UO	UO:0000008	aerosol	aerodynamic lens injector	room temperature				vacuum	OMIT	OMIT:0015452	4	microJoule per pulse			0.1 x 0.1	micrometer	UO	UO:0000017	Data processing steps used	cheetah	r0009-s03-c00	36/Raw_Files/e625-r0009-s03-c00.xtc	Coherent X-ray Imaging Data Bank (CXIDB)	doi:10.11577/1252456	http://dx.doi.org/10.11577/1252456
RDV	Sample injection at LCLS	X-ray free-electron laser	Linac Coherent Light Source (LCLS)	CXI	0.1?m chamber	50	femtosecond			CSPAD	217.4	millimeter	UO	UO:0000016	2.4	metre	UO	UO:0000008	aerosol	aerodynamic lens injector	room temperature				vacuum	OMIT	OMIT:0015452	4	microJoule per pulse			0.1 x 0.1	micrometer	UO	UO:0000017	Data processing steps used	cheetah	r0009-s03-c01	36/Raw_Files/e625-r0009-s03-c01.xtc	Coherent X-ray Imaging Data Bank (CXIDB)	doi:10.11577/1252456	http://dx.doi.org/10.11577/1252456
RDV	Sample injection at LCLS	X-ray free-electron laser	Linac Coherent Light Source (LCLS)	CXI	0.1?m chamber	50	femtosecond			CSPAD	217.4	millimeter	UO	UO:0000016	2.4	metre	UO	UO:0000008	aerosol	aerodynamic lens injector	room temperature				vacuum	OMIT	OMIT:0015452	4	microJoule per pulse			0.1 x 0.1	micrometer	UO	UO:0000017	Data processing steps used	cheetah	r0009-s03-c02	36/Raw_Files/e625-r0009-s03-c02.xtc	Coherent X-ray Imaging Data Bank (CXIDB)	doi:10.11577/1252456	http://dx.doi.org/10.11577/1252456
RDV	Sample injection at LCLS	X-ray free-electron laser	Linac Coherent Light Source (LCLS)	CXI	0.1?m chamber	50	femtosecond			CSPAD	217.4	millimeter	UO	UO:0000016	2.4	metre	UO	UO:0000008	aerosol	aerodynamic lens injector	room temperature				vacuum	OMIT	OMIT:0015452	4	microJoule per pulse			0.1 x 0.1	micrometer	UO	UO:0000017	Data processing steps used	cheetah	r0009-s03-c03	36/Raw_Files/e625-r0009-s03-c03.xtc	Coherent X-ray Imaging Data Bank (CXIDB)	doi:10.11577/1252456	http://dx.doi.org/10.11577/1252456
RDV	Sample injection at LCLS	X-ray free-electron laser	Linac Coherent Light Source (LCLS)	CXI	0.1?m chamber	50	femtosecond			CSPAD	217.4	millimeter	UO	UO:0000016	2.4	metre	UO	UO:0000008	aerosol	aerodynamic lens injector	room temperature				vacuum	OMIT	OMIT:0015452	4	microJoule per pulse			0.1 x 0.1	micrometer	UO	UO:0000017	Data processing steps used	cheetah	r0009-s03-c04	36/Raw_Files/e625-r0009-s03-c04.xtc	Coherent X-ray Imaging Data Bank (CXIDB)	doi:10.11577/1252456	http://dx.doi.org/10.11577/1252456
RDV	Sample injection at LCLS	X-ray free-electron laser	Linac Coherent Light Source (LCLS)	CXI	0.1?m chamber	50	femtosecond			CSPAD	217.4	millimeter	UO	UO:0000016	2.4	metre	UO	UO:0000008	aerosol	aerodynamic lens injector	room temperature				vacuum	OMIT	OMIT:0015452	4	microJoule per pulse			0.1 x 0.1	micrometer	UO	UO:0000017	Data processing steps used	cheetah	r0009-s03-c05	36/Raw_Files/e625-r0009-s03-c05.xtc	Coherent X-ray Imaging Data Bank (CXIDB)	doi:10.11577/1252456	http://dx.doi.org/10.11577/1252456
RDV	Sample injection at LCLS	X-ray free-electron laser	Linac Coherent Light Source (LCLS)	CXI	0.1?m chamber	50	femtosecond			CSPAD	217.4	millimeter	UO	UO:0000016	2.4	metre	UO	UO:0000008	aerosol	aerodynamic lens injector	room temperature				vacuum	OMIT	OMIT:0015452	4	microJoule per pulse			0.1 x 0.1	micrometer	UO	UO:0000017	Data processing steps used	cheetah	r0009-s04-c00	36/Raw_Files/e625-r0009-s04-c00.xtc	Coherent X-ray Imaging Data Bank (CXIDB)	doi:10.11577/1252456	http://dx.doi.org/10.11577/1252456
RDV	Sample injection at LCLS	X-ray free-electron laser	Linac Coherent Light Source (LCLS)	CXI	0.1?m chamber	50	femtosecond			CSPAD	217.4	millimeter	UO	UO:0000016	2.4	metre	UO	UO:0000008	aerosol	aerodynamic lens injector	room temperature				vacuum	OMIT	OMIT:0015452	4	microJoule per pulse			0.1 x 0.1	micrometer	UO	UO:0000017	Data processing steps used	cheetah	r0009-s04-c01	36/Raw_Files/e625-r0009-s04-c01.xtc	Coherent X-ray Imaging Data Bank (CXIDB)	doi:10.11577/1252456	http://dx.doi.org/10.11577/1252456
RDV	Sample injection at LCLS	X-ray free-electron laser	Linac Coherent Light Source (LCLS)	CXI	0.1?m chamber	50	femtosecond			CSPAD	217.4	millimeter	UO	UO:0000016	2.4	metre	UO	UO:0000008	aerosol	aerodynamic lens injector	room temperature				vacuum	OMIT	OMIT:0015452	4	microJoule per pulse			0.1 x 0.1	micrometer	UO	UO:0000017	Data processing steps used	cheetah	r0009-s04-c02	36/Raw_Files/e625-r0009-s04-c02.xtc	Coherent X-ray Imaging Data Bank (CXIDB)	doi:10.11577/1252456	http://dx.doi.org/10.11577/1252456
RDV	Sample injection at LCLS	X-ray free-electron laser	Linac Coherent Light Source (LCLS)	CXI	0.1?m chamber	50	femtosecond			CSPAD	217.4	millimeter	UO	UO:0000016	2.4	metre	UO	UO:0000008	aerosol	aerodynamic lens injector	room temperature				vacuum	OMIT	OMIT:0015452	4	microJoule per pulse			0.1 x 0.1	micrometer	UO	UO:0000017	Data processing steps used	cheetah	r0009-s04-c03	36/Raw_Files/e625-r0009-s04-c03.xtc	Coherent X-ray Imaging Data Bank (CXIDB)	doi:10.11577/1252456	http://dx.doi.org/10.11577/1252456
RDV	Sample injection at LCLS	X-ray free-electron laser	Linac Coherent Light Source (LCLS)	CXI	0.1?m chamber	50	femtosecond			CSPAD	217.4	millimeter	UO	UO:0000016	2.4	metre	UO	UO:0000008	aerosol	aerodynamic lens injector	room temperature				vacuum	OMIT	OMIT:0015452	4	microJoule per pulse			0.1 x 0.1	micrometer	UO	UO:0000017	Data processing steps used	cheetah	r0009-s04-c04	36/Raw_Files/e625-r0009-s04-c04.xtc	Coherent X-ray Imaging Data Bank (CXIDB)	doi:10.11577/1252456	http://dx.doi.org/10.11577/1252456
RDV	Sample injection at LCLS	X-ray free-electron laser	Linac Coherent Light Source (LCLS)	CXI	0.1?m chamber	50	femtosecond			CSPAD	217.4	millimeter	UO	UO:0000016	2.4	metre	UO	UO:0000008	aerosol	aerodynamic lens injector	room temperature				vacuum	OMIT	OMIT:0015452	4	microJoule per pulse			0.1 x 0.1	micrometer	UO	UO:0000017	Data processing steps used	cheetah	r0009-s04-c05	36/Raw_Files/e625-r0009-s04-c05.xtc	Coherent X-ray Imaging Data Bank (CXIDB)	doi:10.11577/1252456	http://dx.doi.org/10.11577/1252456
RDV	Sample injection at LCLS	X-ray free-electron laser	Linac Coherent Light Source (LCLS)	CXI	0.1?m chamber	50	femtosecond			CSPAD	217.4	millimeter	UO	UO:0000016	2.4	metre	UO	UO:0000008	aerosol	aerodynamic lens injector	room temperature				vacuum	OMIT	OMIT:0015452	4	microJoule per pulse			0.1 x 0.1	micrometer	UO	UO:0000017	Data processing steps used	cheetah	r0010-s00-c00	36/Raw_Files/e625-r0010-s00-c00.xtc	Coherent X-ray Imaging Data Bank (CXIDB)	doi:10.11577/1252456	http://dx.doi.org/10.11577/1252456
RDV	Sample injection at LCLS	X-ray free-electron laser	Linac Coherent Light Source (LCLS)	CXI	0.1?m chamber	50	femtosecond			CSPAD	217.4	millimeter	UO	UO:0000016	2.4	metre	UO	UO:0000008	aerosol	aerodynamic lens injector	room temperature				vacuum	OMIT	OMIT:0015452	4	microJoule per pulse			0.1 x 0.1	micrometer	UO	UO:0000017	Data processing steps used	cheetah	r0010-s00-c01	36/Raw_Files/e625-r0010-s00-c01.xtc	Coherent X-ray Imaging Data Bank (CXIDB)	doi:10.11577/1252456	http://dx.doi.org/10.11577/1252456
RDV	Sample injection at LCLS	X-ray free-electron laser	Linac Coherent Light Source (LCLS)	CXI	0.1?m chamber	50	femtosecond			CSPAD	217.4	millimeter	UO	UO:0000016	2.4	metre	UO	UO:0000008	aerosol	aerodynamic lens injector	room temperature				vacuum	OMIT	OMIT:0015452	4	microJoule per pulse			0.1 x 0.1	micrometer	UO	UO:0000017	Data processing steps used	cheetah	r0010-s00-c02	36/Raw_Files/e625-r0010-s00-c02.xtc	Coherent X-ray Imaging Data Bank (CXIDB)	doi:10.11577/1252456	http://dx.doi.org/10.11577/1252456
RDV	Sample injection at LCLS	X-ray free-electron laser	Linac Coherent Light Source (LCLS)	CXI	0.1?m chamber	50	femtosecond			CSPAD	217.4	millimeter	UO	UO:0000016	2.4	metre	UO	UO:0000008	aerosol	aerodynamic lens injector	room temperature				vacuum	OMIT	OMIT:0015452	4	microJoule per pulse			0.1 x 0.1	micrometer	UO	UO:0000017	Data processing steps used	cheetah	r0010-s00-c03	36/Raw_Files/e625-r0010-s00-c03.xtc	Coherent X-ray Imaging Data Bank (CXIDB)	doi:10.11577/1252456	http://dx.doi.org/10.11577/1252456
RDV	Sample injection at LCLS	X-ray free-electron laser	Linac Coherent Light Source (LCLS)	CXI	0.1?m chamber	50	femtosecond			CSPAD	217.4	millimeter	UO	UO:0000016	2.4	metre	UO	UO:0000008	aerosol	aerodynamic lens injector	room temperature				vacuum	OMIT	OMIT:0015452	4	microJoule per pulse			0.1 x 0.1	micrometer	UO	UO:0000017	Data processing steps used	cheetah	r0010-s00-c04	36/Raw_Files/e625-r0010-s00-c04.xtc	Coherent X-ray Imaging Data Bank (CXIDB)	doi:10.11577/1252456	http://dx.doi.org/10.11577/1252456
RDV	Sample injection at LCLS	X-ray free-electron laser	Linac Coherent Light Source (LCLS)	CXI	0.1?m chamber	50	femtosecond			CSPAD	217.4	millimeter	UO	UO:0000016	2.4	metre	UO	UO:0000008	aerosol	aerodynamic lens injector	room temperature				vacuum	OMIT	OMIT:0015452	4	microJoule per pulse			0.1 x 0.1	micrometer	UO	UO:0000017	Data processing steps used	cheetah	r0010-s00-c05	36/Raw_Files/e625-r0010-s00-c05.xtc	Coherent X-ray Imaging Data Bank (CXIDB)	doi:10.11577/1252456	http://dx.doi.org/10.11577/1252456
RDV	Sample injection at LCLS	X-ray free-electron laser	Linac Coherent Light Source (LCLS)	CXI	0.1?m chamber	50	femtosecond			CSPAD	217.4	millimeter	UO	UO:0000016	2.4	metre	UO	UO:0000008	aerosol	aerodynamic lens injector	room temperature				vacuum	OMIT	OMIT:0015452	4	microJoule per pulse			0.1 x 0.1	micrometer	UO	UO:0000017	Data processing steps used	cheetah	r0010-s01-c00	36/Raw_Files/e625-r0010-s01-c00.xtc	Coherent X-ray Imaging Data Bank (CXIDB)	doi:10.11577/1252456	http://dx.doi.org/10.11577/1252456
RDV	Sample injection at LCLS	X-ray free-electron laser	Linac Coherent Light Source (LCLS)	CXI	0.1?m chamber	50	femtosecond			CSPAD	217.4	millimeter	UO	UO:0000016	2.4	metre	UO	UO:0000008	aerosol	aerodynamic lens injector	room temperature				vacuum	OMIT	OMIT:0015452	4	microJoule per pulse			0.1 x 0.1	micrometer	UO	UO:0000017	Data processing steps used	cheetah	r0010-s01-c01	36/Raw_Files/e625-r0010-s01-c01.xtc	Coherent X-ray Imaging Data Bank (CXIDB)	doi:10.11577/1252456	http://dx.doi.org/10.11577/1252456
RDV	Sample injection at LCLS	X-ray free-electron laser	Linac Coherent Light Source (LCLS)	CXI	0.1?m chamber	50	femtosecond			CSPAD	217.4	millimeter	UO	UO:0000016	2.4	metre	UO	UO:0000008	aerosol	aerodynamic lens injector	room temperature				vacuum	OMIT	OMIT:0015452	4	microJoule per pulse			0.1 x 0.1	micrometer	UO	UO:0000017	Data processing steps used	cheetah	r0010-s01-c02	36/Raw_Files/e625-r0010-s01-c02.xtc	Coherent X-ray Imaging Data Bank (CXIDB)	doi:10.11577/1252456	http://dx.doi.org/10.11577/1252456
RDV	Sample injection at LCLS	X-ray free-electron laser	Linac Coherent Light Source (LCLS)	CXI	0.1?m chamber	50	femtosecond			CSPAD	217.4	millimeter	UO	UO:0000016	2.4	metre	UO	UO:0000008	aerosol	aerodynamic lens injector	room temperature				vacuum	OMIT	OMIT:0015452	4	microJoule per pulse			0.1 x 0.1	micrometer	UO	UO:0000017	Data processing steps used	cheetah	r0010-s01-c03	36/Raw_Files/e625-r0010-s01-c03.xtc	Coherent X-ray Imaging Data Bank (CXIDB)	doi:10.11577/1252456	http://dx.doi.org/10.11577/1252456
RDV	Sample injection at LCLS	X-ray free-electron laser	Linac Coherent Light Source (LCLS)	CXI	0.1?m chamber	50	femtosecond			CSPAD	217.4	millimeter	UO	UO:0000016	2.4	metre	UO	UO:0000008	aerosol	aerodynamic lens injector	room temperature				vacuum	OMIT	OMIT:0015452	4	microJoule per pulse			0.1 x 0.1	micrometer	UO	UO:0000017	Data processing steps used	cheetah	r0010-s01-c04	36/Raw_Files/e625-r0010-s01-c04.xtc	Coherent X-ray Imaging Data Bank (CXIDB)	doi:10.11577/1252456	http://dx.doi.org/10.11577/1252456
RDV	Sample injection at LCLS	X-ray free-electron laser	Linac Coherent Light Source (LCLS)	CXI	0.1?m chamber	50	femtosecond			CSPAD	217.4	millimeter	UO	UO:0000016	2.4	metre	UO	UO:0000008	aerosol	aerodynamic lens injector	room temperature				vacuum	OMIT	OMIT:0015452	4	microJoule per pulse			0.1 x 0.1	micrometer	UO	UO:0000017	Data processing steps used	cheetah	r0010-s01-c05	36/Raw_Files/e625-r0010-s01-c05.xtc	Coherent X-ray Imaging Data Bank (CXIDB)	doi:10.11577/1252456	http://dx.doi.org/10.11577/1252456
RDV	Sample injection at LCLS	X-ray free-electron laser	Linac Coherent Light Source (LCLS)	CXI	0.1?m chamber	50	femtosecond			CSPAD	217.4	millimeter	UO	UO:0000016	2.4	metre	UO	UO:0000008	aerosol	aerodynamic lens injector	room temperature				vacuum	OMIT	OMIT:0015452	4	microJoule per pulse			0.1 x 0.1	micrometer	UO	UO:0000017	Data processing steps used	cheetah	r0010-s02-c00	36/Raw_Files/e625-r0010-s02-c00.xtc	Coherent X-ray Imaging Data Bank (CXIDB)	doi:10.11577/1252456	http://dx.doi.org/10.11577/1252456
RDV	Sample injection at LCLS	X-ray free-electron laser	Linac Coherent Light Source (LCLS)	CXI	0.1?m chamber	50	femtosecond			CSPAD	217.4	millimeter	UO	UO:0000016	2.4	metre	UO	UO:0000008	aerosol	aerodynamic lens injector	room temperature				vacuum	OMIT	OMIT:0015452	4	microJoule per pulse			0.1 x 0.1	micrometer	UO	UO:0000017	Data processing steps used	cheetah	r0010-s02-c01	36/Raw_Files/e625-r0010-s02-c01.xtc	Coherent X-ray Imaging Data Bank (CXIDB)	doi:10.11577/1252456	http://dx.doi.org/10.11577/1252456
RDV	Sample injection at LCLS	X-ray free-electron laser	Linac Coherent Light Source (LCLS)	CXI	0.1?m chamber	50	femtosecond			CSPAD	217.4	millimeter	UO	UO:0000016	2.4	metre	UO	UO:0000008	aerosol	aerodynamic lens injector	room temperature				vacuum	OMIT	OMIT:0015452	4	microJoule per pulse			0.1 x 0.1	micrometer	UO	UO:0000017	Data processing steps used	cheetah	r0010-s02-c02	36/Raw_Files/e625-r0010-s02-c02.xtc	Coherent X-ray Imaging Data Bank (CXIDB)	doi:10.11577/1252456	http://dx.doi.org/10.11577/1252456
RDV	Sample injection at LCLS	X-ray free-electron laser	Linac Coherent Light Source (LCLS)	CXI	0.1?m chamber	50	femtosecond			CSPAD	217.4	millimeter	UO	UO:0000016	2.4	metre	UO	UO:0000008	aerosol	aerodynamic lens injector	room temperature				vacuum	OMIT	OMIT:0015452	4	microJoule per pulse			0.1 x 0.1	micrometer	UO	UO:0000017	Data processing steps used	cheetah	r0010-s02-c03	36/Raw_Files/e625-r0010-s02-c03.xtc	Coherent X-ray Imaging Data Bank (CXIDB)	doi:10.11577/1252456	http://dx.doi.org/10.11577/1252456
RDV	Sample injection at LCLS	X-ray free-electron laser	Linac Coherent Light Source (LCLS)	CXI	0.1?m chamber	50	femtosecond			CSPAD	217.4	millimeter	UO	UO:0000016	2.4	metre	UO	UO:0000008	aerosol	aerodynamic lens injector	room temperature				vacuum	OMIT	OMIT:0015452	4	microJoule per pulse			0.1 x 0.1	micrometer	UO	UO:0000017	Data processing steps used	cheetah	r0010-s02-c04	36/Raw_Files/e625-r0010-s02-c04.xtc	Coherent X-ray Imaging Data Bank (CXIDB)	doi:10.11577/1252456	http://dx.doi.org/10.11577/1252456
RDV	Sample injection at LCLS	X-ray free-electron laser	Linac Coherent Light Source (LCLS)	CXI	0.1?m chamber	50	femtosecond			CSPAD	217.4	millimeter	UO	UO:0000016	2.4	metre	UO	UO:0000008	aerosol	aerodynamic lens injector	room temperature				vacuum	OMIT	OMIT:0015452	4	microJoule per pulse			0.1 x 0.1	micrometer	UO	UO:0000017	Data processing steps used	cheetah	r0010-s02-c05	36/Raw_Files/e625-r0010-s02-c05.xtc	Coherent X-ray Imaging Data Bank (CXIDB)	doi:10.11577/1252456	http://dx.doi.org/10.11577/1252456
RDV	Sample injection at LCLS	X-ray free-electron laser	Linac Coherent Light Source (LCLS)	CXI	0.1?m chamber	50	femtosecond			CSPAD	217.4	millimeter	UO	UO:0000016	2.4	metre	UO	UO:0000008	aerosol	aerodynamic lens injector	room temperature				vacuum	OMIT	OMIT:0015452	4	microJoule per pulse			0.1 x 0.1	micrometer	UO	UO:0000017	Data processing steps used	cheetah	r0010-s03-c00	36/Raw_Files/e625-r0010-s03-c00.xtc	Coherent X-ray Imaging Data Bank (CXIDB)	doi:10.11577/1252456	http://dx.doi.org/10.11577/1252456
RDV	Sample injection at LCLS	X-ray free-electron laser	Linac Coherent Light Source (LCLS)	CXI	0.1?m chamber	50	femtosecond			CSPAD	217.4	millimeter	UO	UO:0000016	2.4	metre	UO	UO:0000008	aerosol	aerodynamic lens injector	room temperature				vacuum	OMIT	OMIT:0015452	4	microJoule per pulse			0.1 x 0.1	micrometer	UO	UO:0000017	Data processing steps used	cheetah	r0010-s03-c01	36/Raw_Files/e625-r0010-s03-c01.xtc	Coherent X-ray Imaging Data Bank (CXIDB)	doi:10.11577/1252456	http://dx.doi.org/10.11577/1252456
RDV	Sample injection at LCLS	X-ray free-electron laser	Linac Coherent Light Source (LCLS)	CXI	0.1?m chamber	50	femtosecond			CSPAD	217.4	millimeter	UO	UO:0000016	2.4	metre	UO	UO:0000008	aerosol	aerodynamic lens injector	room temperature				vacuum	OMIT	OMIT:0015452	4	microJoule per pulse			0.1 x 0.1	micrometer	UO	UO:0000017	Data processing steps used	cheetah	r0010-s03-c02	36/Raw_Files/e625-r0010-s03-c02.xtc	Coherent X-ray Imaging Data Bank (CXIDB)	doi:10.11577/1252456	http://dx.doi.org/10.11577/1252456
RDV	Sample injection at LCLS	X-ray free-electron laser	Linac Coherent Light Source (LCLS)	CXI	0.1?m chamber	50	femtosecond			CSPAD	217.4	millimeter	UO	UO:0000016	2.4	metre	UO	UO:0000008	aerosol	aerodynamic lens injector	room temperature				vacuum	OMIT	OMIT:0015452	4	microJoule per pulse			0.1 x 0.1	micrometer	UO	UO:0000017	Data processing steps used	cheetah	r0010-s03-c03	36/Raw_Files/e625-r0010-s03-c03.xtc	Coherent X-ray Imaging Data Bank (CXIDB)	doi:10.11577/1252456	http://dx.doi.org/10.11577/1252456
RDV	Sample injection at LCLS	X-ray free-electron laser	Linac Coherent Light Source (LCLS)	CXI	0.1?m chamber	50	femtosecond			CSPAD	217.4	millimeter	UO	UO:0000016	2.4	metre	UO	UO:0000008	aerosol	aerodynamic lens injector	room temperature				vacuum	OMIT	OMIT:0015452	4	microJoule per pulse			0.1 x 0.1	micrometer	UO	UO:0000017	Data processing steps used	cheetah	r0010-s03-c04	36/Raw_Files/e625-r0010-s03-c04.xtc	Coherent X-ray Imaging Data Bank (CXIDB)	doi:10.11577/1252456	http://dx.doi.org/10.11577/1252456
RDV	Sample injection at LCLS	X-ray free-electron laser	Linac Coherent Light Source (LCLS)	CXI	0.1?m chamber	50	femtosecond			CSPAD	217.4	millimeter	UO	UO:0000016	2.4	metre	UO	UO:0000008	aerosol	aerodynamic lens injector	room temperature				vacuum	OMIT	OMIT:0015452	4	microJoule per pulse			0.1 x 0.1	micrometer	UO	UO:0000017	Data processing steps used	cheetah	r0010-s03-c05	36/Raw_Files/e625-r0010-s03-c05.xtc	Coherent X-ray Imaging Data Bank (CXIDB)	doi:10.11577/1252456	http://dx.doi.org/10.11577/1252456
RDV	Sample injection at LCLS	X-ray free-electron laser	Linac Coherent Light Source (LCLS)	CXI	0.1?m chamber	50	femtosecond			CSPAD	217.4	millimeter	UO	UO:0000016	2.4	metre	UO	UO:0000008	aerosol	aerodynamic lens injector	room temperature				vacuum	OMIT	OMIT:0015452	4	microJoule per pulse			0.1 x 0.1	micrometer	UO	UO:0000017	Data processing steps used	cheetah	r0010-s04-c00	36/Raw_Files/e625-r0010-s04-c00.xtc	Coherent X-ray Imaging Data Bank (CXIDB)	doi:10.11577/1252456	http://dx.doi.org/10.11577/1252456
RDV	Sample injection at LCLS	X-ray free-electron laser	Linac Coherent Light Source (LCLS)	CXI	0.1?m chamber	50	femtosecond			CSPAD	217.4	millimeter	UO	UO:0000016	2.4	metre	UO	UO:0000008	aerosol	aerodynamic lens injector	room temperature				vacuum	OMIT	OMIT:0015452	4	microJoule per pulse			0.1 x 0.1	micrometer	UO	UO:0000017	Data processing steps used	cheetah	r0010-s04-c01	36/Raw_Files/e625-r0010-s04-c01.xtc	Coherent X-ray Imaging Data Bank (CXIDB)	doi:10.11577/1252456	http://dx.doi.org/10.11577/1252456
RDV	Sample injection at LCLS	X-ray free-electron laser	Linac Coherent Light Source (LCLS)	CXI	0.1?m chamber	50	femtosecond			CSPAD	217.4	millimeter	UO	UO:0000016	2.4	metre	UO	UO:0000008	aerosol	aerodynamic lens injector	room temperature				vacuum	OMIT	OMIT:0015452	4	microJoule per pulse			0.1 x 0.1	micrometer	UO	UO:0000017	Data processing steps used	cheetah	r0010-s04-c02	36/Raw_Files/e625-r0010-s04-c02.xtc	Coherent X-ray Imaging Data Bank (CXIDB)	doi:10.11577/1252456	http://dx.doi.org/10.11577/1252456
RDV	Sample injection at LCLS	X-ray free-electron laser	Linac Coherent Light Source (LCLS)	CXI	0.1?m chamber	50	femtosecond			CSPAD	217.4	millimeter	UO	UO:0000016	2.4	metre	UO	UO:0000008	aerosol	aerodynamic lens injector	room temperature				vacuum	OMIT	OMIT:0015452	4	microJoule per pulse			0.1 x 0.1	micrometer	UO	UO:0000017	Data processing steps used	cheetah	r0010-s04-c03	36/Raw_Files/e625-r0010-s04-c03.xtc	Coherent X-ray Imaging Data Bank (CXIDB)	doi:10.11577/1252456	http://dx.doi.org/10.11577/1252456
RDV	Sample injection at LCLS	X-ray free-electron laser	Linac Coherent Light Source (LCLS)	CXI	0.1?m chamber	50	femtosecond			CSPAD	217.4	millimeter	UO	UO:0000016	2.4	metre	UO	UO:0000008	aerosol	aerodynamic lens injector	room temperature				vacuum	OMIT	OMIT:0015452	4	microJoule per pulse			0.1 x 0.1	micrometer	UO	UO:0000017	Data processing steps used	cheetah	r0010-s04-c04	36/Raw_Files/e625-r0010-s04-c04.xtc	Coherent X-ray Imaging Data Bank (CXIDB)	doi:10.11577/1252456	http://dx.doi.org/10.11577/1252456
RDV	Sample injection at LCLS	X-ray free-electron laser	Linac Coherent Light Source (LCLS)	CXI	0.1?m chamber	50	femtosecond			CSPAD	217.4	millimeter	UO	UO:0000016	2.4	metre	UO	UO:0000008	aerosol	aerodynamic lens injector	room temperature				vacuum	OMIT	OMIT:0015452	4	microJoule per pulse			0.1 x 0.1	micrometer	UO	UO:0000017	Data processing steps used	cheetah	r0010-s04-c05	36/Raw_Files/e625-r0010-s04-c05.xtc	Coherent X-ray Imaging Data Bank (CXIDB)	doi:10.11577/1252456	http://dx.doi.org/10.11577/1252456
RDV	Sample injection at LCLS	X-ray free-electron laser	Linac Coherent Light Source (LCLS)	CXI	0.1?m chamber	50	femtosecond			CSPAD	217.4	millimeter	UO	UO:0000016	2.4	metre	UO	UO:0000008	aerosol	aerodynamic lens injector	room temperature				vacuum	OMIT	OMIT:0015452	4	microJoule per pulse			0.1 x 0.1	micrometer	UO	UO:0000017	Data processing steps used	cheetah	r0011-s00-c00	36/Raw_Files/e625-r0011-s00-c00.xtc	Coherent X-ray Imaging Data Bank (CXIDB)	doi:10.11577/1252456	http://dx.doi.org/10.11577/1252456
RDV	Sample injection at LCLS	X-ray free-electron laser	Linac Coherent Light Source (LCLS)	CXI	0.1?m chamber	50	femtosecond			CSPAD	217.4	millimeter	UO	UO:0000016	2.4	metre	UO	UO:0000008	aerosol	aerodynamic lens injector	room temperature				vacuum	OMIT	OMIT:0015452	4	microJoule per pulse			0.1 x 0.1	micrometer	UO	UO:0000017	Data processing steps used	cheetah	r0011-s00-c01	36/Raw_Files/e625-r0011-s00-c01.xtc	Coherent X-ray Imaging Data Bank (CXIDB)	doi:10.11577/1252456	http://dx.doi.org/10.11577/1252456
RDV	Sample injection at LCLS	X-ray free-electron laser	Linac Coherent Light Source (LCLS)	CXI	0.1?m chamber	50	femtosecond			CSPAD	217.4	millimeter	UO	UO:0000016	2.4	metre	UO	UO:0000008	aerosol	aerodynamic lens injector	room temperature				vacuum	OMIT	OMIT:0015452	4	microJoule per pulse			0.1 x 0.1	micrometer	UO	UO:0000017	Data processing steps used	cheetah	r0011-s00-c02	36/Raw_Files/e625-r0011-s00-c02.xtc	Coherent X-ray Imaging Data Bank (CXIDB)	doi:10.11577/1252456	http://dx.doi.org/10.11577/1252456
RDV	Sample injection at LCLS	X-ray free-electron laser	Linac Coherent Light Source (LCLS)	CXI	0.1?m chamber	50	femtosecond			CSPAD	217.4	millimeter	UO	UO:0000016	2.4	metre	UO	UO:0000008	aerosol	aerodynamic lens injector	room temperature				vacuum	OMIT	OMIT:0015452	4	microJoule per pulse			0.1 x 0.1	micrometer	UO	UO:0000017	Data processing steps used	cheetah	r0011-s00-c03	36/Raw_Files/e625-r0011-s00-c03.xtc	Coherent X-ray Imaging Data Bank (CXIDB)	doi:10.11577/1252456	http://dx.doi.org/10.11577/1252456
RDV	Sample injection at LCLS	X-ray free-electron laser	Linac Coherent Light Source (LCLS)	CXI	0.1?m chamber	50	femtosecond			CSPAD	217.4	millimeter	UO	UO:0000016	2.4	metre	UO	UO:0000008	aerosol	aerodynamic lens injector	room temperature				vacuum	OMIT	OMIT:0015452	4	microJoule per pulse			0.1 x 0.1	micrometer	UO	UO:0000017	Data processing steps used	cheetah	r0011-s00-c04	36/Raw_Files/e625-r0011-s00-c04.xtc	Coherent X-ray Imaging Data Bank (CXIDB)	doi:10.11577/1252456	http://dx.doi.org/10.11577/1252456
RDV	Sample injection at LCLS	X-ray free-electron laser	Linac Coherent Light Source (LCLS)	CXI	0.1?m chamber	50	femtosecond			CSPAD	217.4	millimeter	UO	UO:0000016	2.4	metre	UO	UO:0000008	aerosol	aerodynamic lens injector	room temperature				vacuum	OMIT	OMIT:0015452	4	microJoule per pulse			0.1 x 0.1	micrometer	UO	UO:0000017	Data processing steps used	cheetah	r0011-s00-c05	36/Raw_Files/e625-r0011-s00-c05.xtc	Coherent X-ray Imaging Data Bank (CXIDB)	doi:10.11577/1252456	http://dx.doi.org/10.11577/1252456
RDV	Sample injection at LCLS	X-ray free-electron laser	Linac Coherent Light Source (LCLS)	CXI	0.1?m chamber	50	femtosecond			CSPAD	217.4	millimeter	UO	UO:0000016	2.4	metre	UO	UO:0000008	aerosol	aerodynamic lens injector	room temperature				vacuum	OMIT	OMIT:0015452	4	microJoule per pulse			0.1 x 0.1	micrometer	UO	UO:0000017	Data processing steps used	cheetah	r0011-s01-c00	36/Raw_Files/e625-r0011-s01-c00.xtc	Coherent X-ray Imaging Data Bank (CXIDB)	doi:10.11577/1252456	http://dx.doi.org/10.11577/1252456
RDV	Sample injection at LCLS	X-ray free-electron laser	Linac Coherent Light Source (LCLS)	CXI	0.1?m chamber	50	femtosecond			CSPAD	217.4	millimeter	UO	UO:0000016	2.4	metre	UO	UO:0000008	aerosol	aerodynamic lens injector	room temperature				vacuum	OMIT	OMIT:0015452	4	microJoule per pulse			0.1 x 0.1	micrometer	UO	UO:0000017	Data processing steps used	cheetah	r0011-s01-c01	36/Raw_Files/e625-r0011-s01-c01.xtc	Coherent X-ray Imaging Data Bank (CXIDB)	doi:10.11577/1252456	http://dx.doi.org/10.11577/1252456
RDV	Sample injection at LCLS	X-ray free-electron laser	Linac Coherent Light Source (LCLS)	CXI	0.1?m chamber	50	femtosecond			CSPAD	217.4	millimeter	UO	UO:0000016	2.4	metre	UO	UO:0000008	aerosol	aerodynamic lens injector	room temperature				vacuum	OMIT	OMIT:0015452	4	microJoule per pulse			0.1 x 0.1	micrometer	UO	UO:0000017	Data processing steps used	cheetah	r0011-s01-c02	36/Raw_Files/e625-r0011-s01-c02.xtc	Coherent X-ray Imaging Data Bank (CXIDB)	doi:10.11577/1252456	http://dx.doi.org/10.11577/1252456
RDV	Sample injection at LCLS	X-ray free-electron laser	Linac Coherent Light Source (LCLS)	CXI	0.1?m chamber	50	femtosecond			CSPAD	217.4	millimeter	UO	UO:0000016	2.4	metre	UO	UO:0000008	aerosol	aerodynamic lens injector	room temperature				vacuum	OMIT	OMIT:0015452	4	microJoule per pulse			0.1 x 0.1	micrometer	UO	UO:0000017	Data processing steps used	cheetah	r0011-s01-c03	36/Raw_Files/e625-r0011-s01-c03.xtc	Coherent X-ray Imaging Data Bank (CXIDB)	doi:10.11577/1252456	http://dx.doi.org/10.11577/1252456
RDV	Sample injection at LCLS	X-ray free-electron laser	Linac Coherent Light Source (LCLS)	CXI	0.1?m chamber	50	femtosecond			CSPAD	217.4	millimeter	UO	UO:0000016	2.4	metre	UO	UO:0000008	aerosol	aerodynamic lens injector	room temperature				vacuum	OMIT	OMIT:0015452	4	microJoule per pulse			0.1 x 0.1	micrometer	UO	UO:0000017	Data processing steps used	cheetah	r0011-s01-c04	36/Raw_Files/e625-r0011-s01-c04.xtc	Coherent X-ray Imaging Data Bank (CXIDB)	doi:10.11577/1252456	http://dx.doi.org/10.11577/1252456
RDV	Sample injection at LCLS	X-ray free-electron laser	Linac Coherent Light Source (LCLS)	CXI	0.1?m chamber	50	femtosecond			CSPAD	217.4	millimeter	UO	UO:0000016	2.4	metre	UO	UO:0000008	aerosol	aerodynamic lens injector	room temperature				vacuum	OMIT	OMIT:0015452	4	microJoule per pulse			0.1 x 0.1	micrometer	UO	UO:0000017	Data processing steps used	cheetah	r0011-s01-c05	36/Raw_Files/e625-r0011-s01-c05.xtc	Coherent X-ray Imaging Data Bank (CXIDB)	doi:10.11577/1252456	http://dx.doi.org/10.11577/1252456
RDV	Sample injection at LCLS	X-ray free-electron laser	Linac Coherent Light Source (LCLS)	CXI	0.1?m chamber	50	femtosecond			CSPAD	217.4	millimeter	UO	UO:0000016	2.4	metre	UO	UO:0000008	aerosol	aerodynamic lens injector	room temperature				vacuum	OMIT	OMIT:0015452	4	microJoule per pulse			0.1 x 0.1	micrometer	UO	UO:0000017	Data processing steps used	cheetah	r0011-s02-c00	36/Raw_Files/e625-r0011-s02-c00.xtc	Coherent X-ray Imaging Data Bank (CXIDB)	doi:10.11577/1252456	http://dx.doi.org/10.11577/1252456
RDV	Sample injection at LCLS	X-ray free-electron laser	Linac Coherent Light Source (LCLS)	CXI	0.1?m chamber	50	femtosecond			CSPAD	217.4	millimeter	UO	UO:0000016	2.4	metre	UO	UO:0000008	aerosol	aerodynamic lens injector	room temperature				vacuum	OMIT	OMIT:0015452	4	microJoule per pulse			0.1 x 0.1	micrometer	UO	UO:0000017	Data processing steps used	cheetah	r0011-s02-c01	36/Raw_Files/e625-r0011-s02-c01.xtc	Coherent X-ray Imaging Data Bank (CXIDB)	doi:10.11577/1252456	http://dx.doi.org/10.11577/1252456
RDV	Sample injection at LCLS	X-ray free-electron laser	Linac Coherent Light Source (LCLS)	CXI	0.1?m chamber	50	femtosecond			CSPAD	217.4	millimeter	UO	UO:0000016	2.4	metre	UO	UO:0000008	aerosol	aerodynamic lens injector	room temperature				vacuum	OMIT	OMIT:0015452	4	microJoule per pulse			0.1 x 0.1	micrometer	UO	UO:0000017	Data processing steps used	cheetah	r0011-s02-c02	36/Raw_Files/e625-r0011-s02-c02.xtc	Coherent X-ray Imaging Data Bank (CXIDB)	doi:10.11577/1252456	http://dx.doi.org/10.11577/1252456
RDV	Sample injection at LCLS	X-ray free-electron laser	Linac Coherent Light Source (LCLS)	CXI	0.1?m chamber	50	femtosecond			CSPAD	217.4	millimeter	UO	UO:0000016	2.4	metre	UO	UO:0000008	aerosol	aerodynamic lens injector	room temperature				vacuum	OMIT	OMIT:0015452	4	microJoule per pulse			0.1 x 0.1	micrometer	UO	UO:0000017	Data processing steps used	cheetah	r0011-s02-c03	36/Raw_Files/e625-r0011-s02-c03.xtc	Coherent X-ray Imaging Data Bank (CXIDB)	doi:10.11577/1252456	http://dx.doi.org/10.11577/1252456
RDV	Sample injection at LCLS	X-ray free-electron laser	Linac Coherent Light Source (LCLS)	CXI	0.1?m chamber	50	femtosecond			CSPAD	217.4	millimeter	UO	UO:0000016	2.4	metre	UO	UO:0000008	aerosol	aerodynamic lens injector	room temperature				vacuum	OMIT	OMIT:0015452	4	microJoule per pulse			0.1 x 0.1	micrometer	UO	UO:0000017	Data processing steps used	cheetah	r0011-s02-c04	36/Raw_Files/e625-r0011-s02-c04.xtc	Coherent X-ray Imaging Data Bank (CXIDB)	doi:10.11577/1252456	http://dx.doi.org/10.11577/1252456
RDV	Sample injection at LCLS	X-ray free-electron laser	Linac Coherent Light Source (LCLS)	CXI	0.1?m chamber	50	femtosecond			CSPAD	217.4	millimeter	UO	UO:0000016	2.4	metre	UO	UO:0000008	aerosol	aerodynamic lens injector	room temperature				vacuum	OMIT	OMIT:0015452	4	microJoule per pulse			0.1 x 0.1	micrometer	UO	UO:0000017	Data processing steps used	cheetah	r0011-s02-c05	36/Raw_Files/e625-r0011-s02-c05.xtc	Coherent X-ray Imaging Data Bank (CXIDB)	doi:10.11577/1252456	http://dx.doi.org/10.11577/1252456
RDV	Sample injection at LCLS	X-ray free-electron laser	Linac Coherent Light Source (LCLS)	CXI	0.1?m chamber	50	femtosecond			CSPAD	217.4	millimeter	UO	UO:0000016	2.4	metre	UO	UO:0000008	aerosol	aerodynamic lens injector	room temperature				vacuum	OMIT	OMIT:0015452	4	microJoule per pulse			0.1 x 0.1	micrometer	UO	UO:0000017	Data processing steps used	cheetah	r0011-s03-c00	36/Raw_Files/e625-r0011-s03-c00.xtc	Coherent X-ray Imaging Data Bank (CXIDB)	doi:10.11577/1252456	http://dx.doi.org/10.11577/1252456
RDV	Sample injection at LCLS	X-ray free-electron laser	Linac Coherent Light Source (LCLS)	CXI	0.1?m chamber	50	femtosecond			CSPAD	217.4	millimeter	UO	UO:0000016	2.4	metre	UO	UO:0000008	aerosol	aerodynamic lens injector	room temperature				vacuum	OMIT	OMIT:0015452	4	microJoule per pulse			0.1 x 0.1	micrometer	UO	UO:0000017	Data processing steps used	cheetah	r0011-s03-c01	36/Raw_Files/e625-r0011-s03-c01.xtc	Coherent X-ray Imaging Data Bank (CXIDB)	doi:10.11577/1252456	http://dx.doi.org/10.11577/1252456
RDV	Sample injection at LCLS	X-ray free-electron laser	Linac Coherent Light Source (LCLS)	CXI	0.1?m chamber	50	femtosecond			CSPAD	217.4	millimeter	UO	UO:0000016	2.4	metre	UO	UO:0000008	aerosol	aerodynamic lens injector	room temperature				vacuum	OMIT	OMIT:0015452	4	microJoule per pulse			0.1 x 0.1	micrometer	UO	UO:0000017	Data processing steps used	cheetah	r0011-s03-c02	36/Raw_Files/e625-r0011-s03-c02.xtc	Coherent X-ray Imaging Data Bank (CXIDB)	doi:10.11577/1252456	http://dx.doi.org/10.11577/1252456
RDV	Sample injection at LCLS	X-ray free-electron laser	Linac Coherent Light Source (LCLS)	CXI	0.1?m chamber	50	femtosecond			CSPAD	217.4	millimeter	UO	UO:0000016	2.4	metre	UO	UO:0000008	aerosol	aerodynamic lens injector	room temperature				vacuum	OMIT	OMIT:0015452	4	microJoule per pulse			0.1 x 0.1	micrometer	UO	UO:0000017	Data processing steps used	cheetah	r0011-s03-c03	36/Raw_Files/e625-r0011-s03-c03.xtc	Coherent X-ray Imaging Data Bank (CXIDB)	doi:10.11577/1252456	http://dx.doi.org/10.11577/1252456
RDV	Sample injection at LCLS	X-ray free-electron laser	Linac Coherent Light Source (LCLS)	CXI	0.1?m chamber	50	femtosecond			CSPAD	217.4	millimeter	UO	UO:0000016	2.4	metre	UO	UO:0000008	aerosol	aerodynamic lens injector	room temperature				vacuum	OMIT	OMIT:0015452	4	microJoule per pulse			0.1 x 0.1	micrometer	UO	UO:0000017	Data processing steps used	cheetah	r0011-s03-c04	36/Raw_Files/e625-r0011-s03-c04.xtc	Coherent X-ray Imaging Data Bank (CXIDB)	doi:10.11577/1252456	http://dx.doi.org/10.11577/1252456
RDV	Sample injection at LCLS	X-ray free-electron laser	Linac Coherent Light Source (LCLS)	CXI	0.1?m chamber	50	femtosecond			CSPAD	217.4	millimeter	UO	UO:0000016	2.4	metre	UO	UO:0000008	aerosol	aerodynamic lens injector	room temperature				vacuum	OMIT	OMIT:0015452	4	microJoule per pulse			0.1 x 0.1	micrometer	UO	UO:0000017	Data processing steps used	cheetah	r0011-s03-c05	36/Raw_Files/e625-r0011-s03-c05.xtc	Coherent X-ray Imaging Data Bank (CXIDB)	doi:10.11577/1252456	http://dx.doi.org/10.11577/1252456
RDV	Sample injection at LCLS	X-ray free-electron laser	Linac Coherent Light Source (LCLS)	CXI	0.1?m chamber	50	femtosecond			CSPAD	217.4	millimeter	UO	UO:0000016	2.4	metre	UO	UO:0000008	aerosol	aerodynamic lens injector	room temperature				vacuum	OMIT	OMIT:0015452	4	microJoule per pulse			0.1 x 0.1	micrometer	UO	UO:0000017	Data processing steps used	cheetah	r0011-s04-c00	36/Raw_Files/e625-r0011-s04-c00.xtc	Coherent X-ray Imaging Data Bank (CXIDB)	doi:10.11577/1252456	http://dx.doi.org/10.11577/1252456
RDV	Sample injection at LCLS	X-ray free-electron laser	Linac Coherent Light Source (LCLS)	CXI	0.1?m chamber	50	femtosecond			CSPAD	217.4	millimeter	UO	UO:0000016	2.4	metre	UO	UO:0000008	aerosol	aerodynamic lens injector	room temperature				vacuum	OMIT	OMIT:0015452	4	microJoule per pulse			0.1 x 0.1	micrometer	UO	UO:0000017	Data processing steps used	cheetah	r0011-s04-c01	36/Raw_Files/e625-r0011-s04-c01.xtc	Coherent X-ray Imaging Data Bank (CXIDB)	doi:10.11577/1252456	http://dx.doi.org/10.11577/1252456
RDV	Sample injection at LCLS	X-ray free-electron laser	Linac Coherent Light Source (LCLS)	CXI	0.1?m chamber	50	femtosecond			CSPAD	217.4	millimeter	UO	UO:0000016	2.4	metre	UO	UO:0000008	aerosol	aerodynamic lens injector	room temperature				vacuum	OMIT	OMIT:0015452	4	microJoule per pulse			0.1 x 0.1	micrometer	UO	UO:0000017	Data processing steps used	cheetah	r0011-s04-c02	36/Raw_Files/e625-r0011-s04-c02.xtc	Coherent X-ray Imaging Data Bank (CXIDB)	doi:10.11577/1252456	http://dx.doi.org/10.11577/1252456
RDV	Sample injection at LCLS	X-ray free-electron laser	Linac Coherent Light Source (LCLS)	CXI	0.1?m chamber	50	femtosecond			CSPAD	217.4	millimeter	UO	UO:0000016	2.4	metre	UO	UO:0000008	aerosol	aerodynamic lens injector	room temperature				vacuum	OMIT	OMIT:0015452	4	microJoule per pulse			0.1 x 0.1	micrometer	UO	UO:0000017	Data processing steps used	cheetah	r0011-s04-c03	36/Raw_Files/e625-r0011-s04-c03.xtc	Coherent X-ray Imaging Data Bank (CXIDB)	doi:10.11577/1252456	http://dx.doi.org/10.11577/1252456
RDV	Sample injection at LCLS	X-ray free-electron laser	Linac Coherent Light Source (LCLS)	CXI	0.1?m chamber	50	femtosecond			CSPAD	217.4	millimeter	UO	UO:0000016	2.4	metre	UO	UO:0000008	aerosol	aerodynamic lens injector	room temperature				vacuum	OMIT	OMIT:0015452	4	microJoule per pulse			0.1 x 0.1	micrometer	UO	UO:0000017	Data processing steps used	cheetah	r0011-s04-c04	36/Raw_Files/e625-r0011-s04-c04.xtc	Coherent X-ray Imaging Data Bank (CXIDB)	doi:10.11577/1252456	http://dx.doi.org/10.11577/1252456
RDV	Sample injection at LCLS	X-ray free-electron laser	Linac Coherent Light Source (LCLS)	CXI	0.1?m chamber	50	femtosecond			CSPAD	217.4	millimeter	UO	UO:0000016	2.4	metre	UO	UO:0000008	aerosol	aerodynamic lens injector	room temperature				vacuum	OMIT	OMIT:0015452	4	microJoule per pulse			0.1 x 0.1	micrometer	UO	UO:0000017	Data processing steps used	cheetah	r0011-s04-c05	36/Raw_Files/e625-r0011-s04-c05.xtc	Coherent X-ray Imaging Data Bank (CXIDB)	doi:10.11577/1252456	http://dx.doi.org/10.11577/1252456
RDV	Sample injection at LCLS	X-ray free-electron laser	Linac Coherent Light Source (LCLS)	CXI	0.1?m chamber	50	femtosecond			CSPAD	217.4	millimeter	UO	UO:0000016	2.4	metre	UO	UO:0000008	aerosol	aerodynamic lens injector	room temperature				vacuum	OMIT	OMIT:0015452	4	microJoule per pulse			0.1 x 0.1	micrometer	UO	UO:0000017	Data processing steps used	cheetah	r0012-s00-c00	36/Raw_Files/e625-r0012-s00-c00.xtc	Coherent X-ray Imaging Data Bank (CXIDB)	doi:10.11577/1252456	http://dx.doi.org/10.11577/1252456
RDV	Sample injection at LCLS	X-ray free-electron laser	Linac Coherent Light Source (LCLS)	CXI	0.1?m chamber	50	femtosecond			CSPAD	217.4	millimeter	UO	UO:0000016	2.4	metre	UO	UO:0000008	aerosol	aerodynamic lens injector	room temperature				vacuum	OMIT	OMIT:0015452	4	microJoule per pulse			0.1 x 0.1	micrometer	UO	UO:0000017	Data processing steps used	cheetah	r0012-s01-c00	36/Raw_Files/e625-r0012-s01-c00.xtc	Coherent X-ray Imaging Data Bank (CXIDB)	doi:10.11577/1252456	http://dx.doi.org/10.11577/1252456
RDV	Sample injection at LCLS	X-ray free-electron laser	Linac Coherent Light Source (LCLS)	CXI	0.1?m chamber	50	femtosecond			CSPAD	217.4	millimeter	UO	UO:0000016	2.4	metre	UO	UO:0000008	aerosol	aerodynamic lens injector	room temperature				vacuum	OMIT	OMIT:0015452	4	microJoule per pulse			0.1 x 0.1	micrometer	UO	UO:0000017	Data processing steps used	cheetah	r0012-s02-c00	36/Raw_Files/e625-r0012-s02-c00.xtc	Coherent X-ray Imaging Data Bank (CXIDB)	doi:10.11577/1252456	http://dx.doi.org/10.11577/1252456
RDV	Sample injection at LCLS	X-ray free-electron laser	Linac Coherent Light Source (LCLS)	CXI	0.1?m chamber	50	femtosecond			CSPAD	217.4	millimeter	UO	UO:0000016	2.4	metre	UO	UO:0000008	aerosol	aerodynamic lens injector	room temperature				vacuum	OMIT	OMIT:0015452	4	microJoule per pulse			0.1 x 0.1	micrometer	UO	UO:0000017	Data processing steps used	cheetah	r0012-s03-c00	36/Raw_Files/e625-r0012-s03-c00.xtc	Coherent X-ray Imaging Data Bank (CXIDB)	doi:10.11577/1252456	http://dx.doi.org/10.11577/1252456
RDV	Sample injection at LCLS	X-ray free-electron laser	Linac Coherent Light Source (LCLS)	CXI	0.1?m chamber	50	femtosecond			CSPAD	217.4	millimeter	UO	UO:0000016	2.4	metre	UO	UO:0000008	aerosol	aerodynamic lens injector	room temperature				vacuum	OMIT	OMIT:0015452	4	microJoule per pulse			0.1 x 0.1	micrometer	UO	UO:0000017	Data processing steps used	cheetah	r0012-s04-c00	36/Raw_Files/e625-r0012-s04-c00.xtc	Coherent X-ray Imaging Data Bank (CXIDB)	doi:10.11577/1252456	http://dx.doi.org/10.11577/1252456
RDV	Sample injection at LCLS	X-ray free-electron laser	Linac Coherent Light Source (LCLS)	CXI	0.1?m chamber	50	femtosecond			CSPAD	217.4	millimeter	UO	UO:0000016	2.4	metre	UO	UO:0000008	aerosol	aerodynamic lens injector	room temperature				vacuum	OMIT	OMIT:0015452	4	microJoule per pulse			0.1 x 0.1	micrometer	UO	UO:0000017	Data processing steps used	cheetah	r0013-s00-c00	36/Raw_Files/e625-r0013-s00-c00.xtc	Coherent X-ray Imaging Data Bank (CXIDB)	doi:10.11577/1252456	http://dx.doi.org/10.11577/1252456
RDV	Sample injection at LCLS	X-ray free-electron laser	Linac Coherent Light Source (LCLS)	CXI	0.1?m chamber	50	femtosecond			CSPAD	217.4	millimeter	UO	UO:0000016	2.4	metre	UO	UO:0000008	aerosol	aerodynamic lens injector	room temperature				vacuum	OMIT	OMIT:0015452	4	microJoule per pulse			0.1 x 0.1	micrometer	UO	UO:0000017	Data processing steps used	cheetah	r0013-s01-c00	36/Raw_Files/e625-r0013-s01-c00.xtc	Coherent X-ray Imaging Data Bank (CXIDB)	doi:10.11577/1252456	http://dx.doi.org/10.11577/1252456
RDV	Sample injection at LCLS	X-ray free-electron laser	Linac Coherent Light Source (LCLS)	CXI	0.1?m chamber	50	femtosecond			CSPAD	217.4	millimeter	UO	UO:0000016	2.4	metre	UO	UO:0000008	aerosol	aerodynamic lens injector	room temperature				vacuum	OMIT	OMIT:0015452	4	microJoule per pulse			0.1 x 0.1	micrometer	UO	UO:0000017	Data processing steps used	cheetah	r0013-s02-c00	36/Raw_Files/e625-r0013-s02-c00.xtc	Coherent X-ray Imaging Data Bank (CXIDB)	doi:10.11577/1252456	http://dx.doi.org/10.11577/1252456
RDV	Sample injection at LCLS	X-ray free-electron laser	Linac Coherent Light Source (LCLS)	CXI	0.1?m chamber	50	femtosecond			CSPAD	217.4	millimeter	UO	UO:0000016	2.4	metre	UO	UO:0000008	aerosol	aerodynamic lens injector	room temperature				vacuum	OMIT	OMIT:0015452	4	microJoule per pulse			0.1 x 0.1	micrometer	UO	UO:0000017	Data processing steps used	cheetah	r0013-s03-c00	36/Raw_Files/e625-r0013-s03-c00.xtc	Coherent X-ray Imaging Data Bank (CXIDB)	doi:10.11577/1252456	http://dx.doi.org/10.11577/1252456
RDV	Sample injection at LCLS	X-ray free-electron laser	Linac Coherent Light Source (LCLS)	CXI	0.1?m chamber	50	femtosecond			CSPAD	217.4	millimeter	UO	UO:0000016	2.4	metre	UO	UO:0000008	aerosol	aerodynamic lens injector	room temperature				vacuum	OMIT	OMIT:0015452	4	microJoule per pulse			0.1 x 0.1	micrometer	UO	UO:0000017	Data processing steps used	cheetah	r0013-s04-c00	36/Raw_Files/e625-r0013-s04-c00.xtc	Coherent X-ray Imaging Data Bank (CXIDB)	doi:10.11577/1252456	http://dx.doi.org/10.11577/1252456
RDV	Sample injection at LCLS	X-ray free-electron laser	Linac Coherent Light Source (LCLS)	CXI	0.1?m chamber	50	femtosecond			CSPAD	217.4	millimeter	UO	UO:0000016	2.4	metre	UO	UO:0000008	aerosol	aerodynamic lens injector	room temperature				vacuum	OMIT	OMIT:0015452	4	microJoule per pulse			0.1 x 0.1	micrometer	UO	UO:0000017	Data processing steps used	cheetah	r0014-s00-c00	36/Raw_Files/e625-r0014-s00-c00.xtc	Coherent X-ray Imaging Data Bank (CXIDB)	doi:10.11577/1252456	http://dx.doi.org/10.11577/1252456
RDV	Sample injection at LCLS	X-ray free-electron laser	Linac Coherent Light Source (LCLS)	CXI	0.1?m chamber	50	femtosecond			CSPAD	217.4	millimeter	UO	UO:0000016	2.4	metre	UO	UO:0000008	aerosol	aerodynamic lens injector	room temperature				vacuum	OMIT	OMIT:0015452	4	microJoule per pulse			0.1 x 0.1	micrometer	UO	UO:0000017	Data processing steps used	cheetah	r0014-s01-c00	36/Raw_Files/e625-r0014-s01-c00.xtc	Coherent X-ray Imaging Data Bank (CXIDB)	doi:10.11577/1252456	http://dx.doi.org/10.11577/1252456
RDV	Sample injection at LCLS	X-ray free-electron laser	Linac Coherent Light Source (LCLS)	CXI	0.1?m chamber	50	femtosecond			CSPAD	217.4	millimeter	UO	UO:0000016	2.4	metre	UO	UO:0000008	aerosol	aerodynamic lens injector	room temperature				vacuum	OMIT	OMIT:0015452	4	microJoule per pulse			0.1 x 0.1	micrometer	UO	UO:0000017	Data processing steps used	cheetah	r0014-s02-c00	36/Raw_Files/e625-r0014-s02-c00.xtc	Coherent X-ray Imaging Data Bank (CXIDB)	doi:10.11577/1252456	http://dx.doi.org/10.11577/1252456
RDV	Sample injection at LCLS	X-ray free-electron laser	Linac Coherent Light Source (LCLS)	CXI	0.1?m chamber	50	femtosecond			CSPAD	217.4	millimeter	UO	UO:0000016	2.4	metre	UO	UO:0000008	aerosol	aerodynamic lens injector	room temperature				vacuum	OMIT	OMIT:0015452	4	microJoule per pulse			0.1 x 0.1	micrometer	UO	UO:0000017	Data processing steps used	cheetah	r0014-s03-c00	36/Raw_Files/e625-r0014-s03-c00.xtc	Coherent X-ray Imaging Data Bank (CXIDB)	doi:10.11577/1252456	http://dx.doi.org/10.11577/1252456
RDV	Sample injection at LCLS	X-ray free-electron laser	Linac Coherent Light Source (LCLS)	CXI	0.1?m chamber	50	femtosecond			CSPAD	217.4	millimeter	UO	UO:0000016	2.4	metre	UO	UO:0000008	aerosol	aerodynamic lens injector	room temperature				vacuum	OMIT	OMIT:0015452	4	microJoule per pulse			0.1 x 0.1	micrometer	UO	UO:0000017	Data processing steps used	cheetah	r0014-s04-c00	36/Raw_Files/e625-r0014-s04-c00.xtc	Coherent X-ray Imaging Data Bank (CXIDB)	doi:10.11577/1252456	http://dx.doi.org/10.11577/1252456
RDV	Sample injection at LCLS	X-ray free-electron laser	Linac Coherent Light Source (LCLS)	CXI	0.1?m chamber	50	femtosecond			CSPAD	217.4	millimeter	UO	UO:0000016	2.4	metre	UO	UO:0000008	aerosol	aerodynamic lens injector	room temperature				vacuum	OMIT	OMIT:0015452	4	microJoule per pulse			0.1 x 0.1	micrometer	UO	UO:0000017	Data processing steps used	cheetah	r0015-s00-c00	36/Raw_Files/e625-r0015-s00-c00.xtc	Coherent X-ray Imaging Data Bank (CXIDB)	doi:10.11577/1252456	http://dx.doi.org/10.11577/1252456
RDV	Sample injection at LCLS	X-ray free-electron laser	Linac Coherent Light Source (LCLS)	CXI	0.1?m chamber	50	femtosecond			CSPAD	217.4	millimeter	UO	UO:0000016	2.4	metre	UO	UO:0000008	aerosol	aerodynamic lens injector	room temperature				vacuum	OMIT	OMIT:0015452	4	microJoule per pulse			0.1 x 0.1	micrometer	UO	UO:0000017	Data processing steps used	cheetah	r0015-s01-c00	36/Raw_Files/e625-r0015-s01-c00.xtc	Coherent X-ray Imaging Data Bank (CXIDB)	doi:10.11577/1252456	http://dx.doi.org/10.11577/1252456
RDV	Sample injection at LCLS	X-ray free-electron laser	Linac Coherent Light Source (LCLS)	CXI	0.1?m chamber	50	femtosecond			CSPAD	217.4	millimeter	UO	UO:0000016	2.4	metre	UO	UO:0000008	aerosol	aerodynamic lens injector	room temperature				vacuum	OMIT	OMIT:0015452	4	microJoule per pulse			0.1 x 0.1	micrometer	UO	UO:0000017	Data processing steps used	cheetah	r0015-s02-c00	36/Raw_Files/e625-r0015-s02-c00.xtc	Coherent X-ray Imaging Data Bank (CXIDB)	doi:10.11577/1252456	http://dx.doi.org/10.11577/1252456
RDV	Sample injection at LCLS	X-ray free-electron laser	Linac Coherent Light Source (LCLS)	CXI	0.1?m chamber	50	femtosecond			CSPAD	217.4	millimeter	UO	UO:0000016	2.4	metre	UO	UO:0000008	aerosol	aerodynamic lens injector	room temperature				vacuum	OMIT	OMIT:0015452	4	microJoule per pulse			0.1 x 0.1	micrometer	UO	UO:0000017	Data processing steps used	cheetah	r0015-s03-c00	36/Raw_Files/e625-r0015-s03-c00.xtc	Coherent X-ray Imaging Data Bank (CXIDB)	doi:10.11577/1252456	http://dx.doi.org/10.11577/1252456
RDV	Sample injection at LCLS	X-ray free-electron laser	Linac Coherent Light Source (LCLS)	CXI	0.1?m chamber	50	femtosecond			CSPAD	217.4	millimeter	UO	UO:0000016	2.4	metre	UO	UO:0000008	aerosol	aerodynamic lens injector	room temperature				vacuum	OMIT	OMIT:0015452	4	microJoule per pulse			0.1 x 0.1	micrometer	UO	UO:0000017	Data processing steps used	cheetah	r0015-s04-c00	36/Raw_Files/e625-r0015-s04-c00.xtc	Coherent X-ray Imaging Data Bank (CXIDB)	doi:10.11577/1252456	http://dx.doi.org/10.11577/1252456
RDV	Sample injection at LCLS	X-ray free-electron laser	Linac Coherent Light Source (LCLS)	CXI	0.1?m chamber	50	femtosecond			CSPAD	217.4	millimeter	UO	UO:0000016	2.4	metre	UO	UO:0000008	aerosol	aerodynamic lens injector	room temperature				vacuum	OMIT	OMIT:0015452	4	microJoule per pulse			0.1 x 0.1	micrometer	UO	UO:0000017	Data processing steps used	cheetah	r0016-s00-c00	36/Raw_Files/e625-r0016-s00-c00.xtc	Coherent X-ray Imaging Data Bank (CXIDB)	doi:10.11577/1252456	http://dx.doi.org/10.11577/1252456
RDV	Sample injection at LCLS	X-ray free-electron laser	Linac Coherent Light Source (LCLS)	CXI	0.1?m chamber	50	femtosecond			CSPAD	217.4	millimeter	UO	UO:0000016	2.4	metre	UO	UO:0000008	aerosol	aerodynamic lens injector	room temperature				vacuum	OMIT	OMIT:0015452	4	microJoule per pulse			0.1 x 0.1	micrometer	UO	UO:0000017	Data processing steps used	cheetah	r0016-s01-c00	36/Raw_Files/e625-r0016-s01-c00.xtc	Coherent X-ray Imaging Data Bank (CXIDB)	doi:10.11577/1252456	http://dx.doi.org/10.11577/1252456
RDV	Sample injection at LCLS	X-ray free-electron laser	Linac Coherent Light Source (LCLS)	CXI	0.1?m chamber	50	femtosecond			CSPAD	217.4	millimeter	UO	UO:0000016	2.4	metre	UO	UO:0000008	aerosol	aerodynamic lens injector	room temperature				vacuum	OMIT	OMIT:0015452	4	microJoule per pulse			0.1 x 0.1	micrometer	UO	UO:0000017	Data processing steps used	cheetah	r0016-s02-c00	36/Raw_Files/e625-r0016-s02-c00.xtc	Coherent X-ray Imaging Data Bank (CXIDB)	doi:10.11577/1252456	http://dx.doi.org/10.11577/1252456
RDV	Sample injection at LCLS	X-ray free-electron laser	Linac Coherent Light Source (LCLS)	CXI	0.1?m chamber	50	femtosecond			CSPAD	217.4	millimeter	UO	UO:0000016	2.4	metre	UO	UO:0000008	aerosol	aerodynamic lens injector	room temperature				vacuum	OMIT	OMIT:0015452	4	microJoule per pulse			0.1 x 0.1	micrometer	UO	UO:0000017	Data processing steps used	cheetah	r0016-s03-c00	36/Raw_Files/e625-r0016-s03-c00.xtc	Coherent X-ray Imaging Data Bank (CXIDB)	doi:10.11577/1252456	http://dx.doi.org/10.11577/1252456
RDV	Sample injection at LCLS	X-ray free-electron laser	Linac Coherent Light Source (LCLS)	CXI	0.1?m chamber	50	femtosecond			CSPAD	217.4	millimeter	UO	UO:0000016	2.4	metre	UO	UO:0000008	aerosol	aerodynamic lens injector	room temperature				vacuum	OMIT	OMIT:0015452	4	microJoule per pulse			0.1 x 0.1	micrometer	UO	UO:0000017	Data processing steps used	cheetah	r0016-s04-c00	36/Raw_Files/e625-r0016-s04-c00.xtc	Coherent X-ray Imaging Data Bank (CXIDB)	doi:10.11577/1252456	http://dx.doi.org/10.11577/1252456
RDV	Sample injection at LCLS	X-ray free-electron laser	Linac Coherent Light Source (LCLS)	CXI	0.1?m chamber	50	femtosecond			CSPAD	217.4	millimeter	UO	UO:0000016	2.4	metre	UO	UO:0000008	aerosol	aerodynamic lens injector	room temperature				vacuum	OMIT	OMIT:0015452	4	microJoule per pulse			0.1 x 0.1	micrometer	UO	UO:0000017	Data processing steps used	cheetah	r0017-s00-c00	36/Raw_Files/e625-r0017-s00-c00.xtc	Coherent X-ray Imaging Data Bank (CXIDB)	doi:10.11577/1252456	http://dx.doi.org/10.11577/1252456
RDV	Sample injection at LCLS	X-ray free-electron laser	Linac Coherent Light Source (LCLS)	CXI	0.1?m chamber	50	femtosecond			CSPAD	217.4	millimeter	UO	UO:0000016	2.4	metre	UO	UO:0000008	aerosol	aerodynamic lens injector	room temperature				vacuum	OMIT	OMIT:0015452	4	microJoule per pulse			0.1 x 0.1	micrometer	UO	UO:0000017	Data processing steps used	cheetah	r0017-s01-c00	36/Raw_Files/e625-r0017-s01-c00.xtc	Coherent X-ray Imaging Data Bank (CXIDB)	doi:10.11577/1252456	http://dx.doi.org/10.11577/1252456
RDV	Sample injection at LCLS	X-ray free-electron laser	Linac Coherent Light Source (LCLS)	CXI	0.1?m chamber	50	femtosecond			CSPAD	217.4	millimeter	UO	UO:0000016	2.4	metre	UO	UO:0000008	aerosol	aerodynamic lens injector	room temperature				vacuum	OMIT	OMIT:0015452	4	microJoule per pulse			0.1 x 0.1	micrometer	UO	UO:0000017	Data processing steps used	cheetah	r0017-s02-c00	36/Raw_Files/e625-r0017-s02-c00.xtc	Coherent X-ray Imaging Data Bank (CXIDB)	doi:10.11577/1252456	http://dx.doi.org/10.11577/1252456
RDV	Sample injection at LCLS	X-ray free-electron laser	Linac Coherent Light Source (LCLS)	CXI	0.1?m chamber	50	femtosecond			CSPAD	217.4	millimeter	UO	UO:0000016	2.4	metre	UO	UO:0000008	aerosol	aerodynamic lens injector	room temperature				vacuum	OMIT	OMIT:0015452	4	microJoule per pulse			0.1 x 0.1	micrometer	UO	UO:0000017	Data processing steps used	cheetah	r0017-s03-c00	36/Raw_Files/e625-r0017-s03-c00.xtc	Coherent X-ray Imaging Data Bank (CXIDB)	doi:10.11577/1252456	http://dx.doi.org/10.11577/1252456
RDV	Sample injection at LCLS	X-ray free-electron laser	Linac Coherent Light Source (LCLS)	CXI	0.1?m chamber	50	femtosecond			CSPAD	217.4	millimeter	UO	UO:0000016	2.4	metre	UO	UO:0000008	aerosol	aerodynamic lens injector	room temperature				vacuum	OMIT	OMIT:0015452	4	microJoule per pulse			0.1 x 0.1	micrometer	UO	UO:0000017	Data processing steps used	cheetah	r0017-s04-c00	36/Raw_Files/e625-r0017-s04-c00.xtc	Coherent X-ray Imaging Data Bank (CXIDB)	doi:10.11577/1252456	http://dx.doi.org/10.11577/1252456
RDV	Sample injection at LCLS	X-ray free-electron laser	Linac Coherent Light Source (LCLS)	CXI	0.1?m chamber	50	femtosecond			CSPAD	217.4	millimeter	UO	UO:0000016	2.4	metre	UO	UO:0000008	aerosol	aerodynamic lens injector	room temperature				vacuum	OMIT	OMIT:0015452	4	microJoule per pulse			0.1 x 0.1	micrometer	UO	UO:0000017	Data processing steps used	cheetah	r0018-s00-c00	36/Raw_Files/e625-r0018-s00-c00.xtc	Coherent X-ray Imaging Data Bank (CXIDB)	doi:10.11577/1252456	http://dx.doi.org/10.11577/1252456
RDV	Sample injection at LCLS	X-ray free-electron laser	Linac Coherent Light Source (LCLS)	CXI	0.1?m chamber	50	femtosecond			CSPAD	217.4	millimeter	UO	UO:0000016	2.4	metre	UO	UO:0000008	aerosol	aerodynamic lens injector	room temperature				vacuum	OMIT	OMIT:0015452	4	microJoule per pulse			0.1 x 0.1	micrometer	UO	UO:0000017	Data processing steps used	cheetah	r0018-s01-c00	36/Raw_Files/e625-r0018-s01-c00.xtc	Coherent X-ray Imaging Data Bank (CXIDB)	doi:10.11577/1252456	http://dx.doi.org/10.11577/1252456
RDV	Sample injection at LCLS	X-ray free-electron laser	Linac Coherent Light Source (LCLS)	CXI	0.1?m chamber	50	femtosecond			CSPAD	217.4	millimeter	UO	UO:0000016	2.4	metre	UO	UO:0000008	aerosol	aerodynamic lens injector	room temperature				vacuum	OMIT	OMIT:0015452	4	microJoule per pulse			0.1 x 0.1	micrometer	UO	UO:0000017	Data processing steps used	cheetah	r0018-s02-c00	36/Raw_Files/e625-r0018-s02-c00.xtc	Coherent X-ray Imaging Data Bank (CXIDB)	doi:10.11577/1252456	http://dx.doi.org/10.11577/1252456
RDV	Sample injection at LCLS	X-ray free-electron laser	Linac Coherent Light Source (LCLS)	CXI	0.1?m chamber	50	femtosecond			CSPAD	217.4	millimeter	UO	UO:0000016	2.4	metre	UO	UO:0000008	aerosol	aerodynamic lens injector	room temperature				vacuum	OMIT	OMIT:0015452	4	microJoule per pulse			0.1 x 0.1	micrometer	UO	UO:0000017	Data processing steps used	cheetah	r0018-s03-c00	36/Raw_Files/e625-r0018-s03-c00.xtc	Coherent X-ray Imaging Data Bank (CXIDB)	doi:10.11577/1252456	http://dx.doi.org/10.11577/1252456
RDV	Sample injection at LCLS	X-ray free-electron laser	Linac Coherent Light Source (LCLS)	CXI	0.1?m chamber	50	femtosecond			CSPAD	217.4	millimeter	UO	UO:0000016	2.4	metre	UO	UO:0000008	aerosol	aerodynamic lens injector	room temperature				vacuum	OMIT	OMIT:0015452	4	microJoule per pulse			0.1 x 0.1	micrometer	UO	UO:0000017	Data processing steps used	cheetah	r0018-s04-c00	36/Raw_Files/e625-r0018-s04-c00.xtc	Coherent X-ray Imaging Data Bank (CXIDB)	doi:10.11577/1252456	http://dx.doi.org/10.11577/1252456
RDV	Sample injection at LCLS	X-ray free-electron laser	Linac Coherent Light Source (LCLS)	CXI	0.1?m chamber	50	femtosecond			CSPAD	217.4	millimeter	UO	UO:0000016	2.4	metre	UO	UO:0000008	aerosol	aerodynamic lens injector	room temperature				vacuum	OMIT	OMIT:0015452	4	microJoule per pulse			0.1 x 0.1	micrometer	UO	UO:0000017	Data processing steps used	cheetah	r0019-s00-c00	36/Raw_Files/e625-r0019-s00-c00.xtc	Coherent X-ray Imaging Data Bank (CXIDB)	doi:10.11577/1252456	http://dx.doi.org/10.11577/1252456
RDV	Sample injection at LCLS	X-ray free-electron laser	Linac Coherent Light Source (LCLS)	CXI	0.1?m chamber	50	femtosecond			CSPAD	217.4	millimeter	UO	UO:0000016	2.4	metre	UO	UO:0000008	aerosol	aerodynamic lens injector	room temperature				vacuum	OMIT	OMIT:0015452	4	microJoule per pulse			0.1 x 0.1	micrometer	UO	UO:0000017	Data processing steps used	cheetah	r0019-s01-c00	36/Raw_Files/e625-r0019-s01-c00.xtc	Coherent X-ray Imaging Data Bank (CXIDB)	doi:10.11577/1252456	http://dx.doi.org/10.11577/1252456
RDV	Sample injection at LCLS	X-ray free-electron laser	Linac Coherent Light Source (LCLS)	CXI	0.1?m chamber	50	femtosecond			CSPAD	217.4	millimeter	UO	UO:0000016	2.4	metre	UO	UO:0000008	aerosol	aerodynamic lens injector	room temperature				vacuum	OMIT	OMIT:0015452	4	microJoule per pulse			0.1 x 0.1	micrometer	UO	UO:0000017	Data processing steps used	cheetah	r0019-s02-c00	36/Raw_Files/e625-r0019-s02-c00.xtc	Coherent X-ray Imaging Data Bank (CXIDB)	doi:10.11577/1252456	http://dx.doi.org/10.11577/1252456
RDV	Sample injection at LCLS	X-ray free-electron laser	Linac Coherent Light Source (LCLS)	CXI	0.1?m chamber	50	femtosecond			CSPAD	217.4	millimeter	UO	UO:0000016	2.4	metre	UO	UO:0000008	aerosol	aerodynamic lens injector	room temperature				vacuum	OMIT	OMIT:0015452	4	microJoule per pulse			0.1 x 0.1	micrometer	UO	UO:0000017	Data processing steps used	cheetah	r0019-s03-c00	36/Raw_Files/e625-r0019-s03-c00.xtc	Coherent X-ray Imaging Data Bank (CXIDB)	doi:10.11577/1252456	http://dx.doi.org/10.11577/1252456
RDV	Sample injection at LCLS	X-ray free-electron laser	Linac Coherent Light Source (LCLS)	CXI	0.1?m chamber	50	femtosecond			CSPAD	217.4	millimeter	UO	UO:0000016	2.4	metre	UO	UO:0000008	aerosol	aerodynamic lens injector	room temperature				vacuum	OMIT	OMIT:0015452	4	microJoule per pulse			0.1 x 0.1	micrometer	UO	UO:0000017	Data processing steps used	cheetah	r0019-s04-c00	36/Raw_Files/e625-r0019-s04-c00.xtc	Coherent X-ray Imaging Data Bank (CXIDB)	doi:10.11577/1252456	http://dx.doi.org/10.11577/1252456
RDV	Sample injection at LCLS	X-ray free-electron laser	Linac Coherent Light Source (LCLS)	CXI	0.1?m chamber	50	femtosecond			CSPAD	217.4	millimeter	UO	UO:0000016	2.4	metre	UO	UO:0000008	aerosol	aerodynamic lens injector	room temperature				vacuum	OMIT	OMIT:0015452	4	microJoule per pulse			0.1 x 0.1	micrometer	UO	UO:0000017	Data processing steps used	cheetah	r0020-s00-c00	36/Raw_Files/e625-r0020-s00-c00.xtc	Coherent X-ray Imaging Data Bank (CXIDB)	doi:10.11577/1252456	http://dx.doi.org/10.11577/1252456
RDV	Sample injection at LCLS	X-ray free-electron laser	Linac Coherent Light Source (LCLS)	CXI	0.1?m chamber	50	femtosecond			CSPAD	217.4	millimeter	UO	UO:0000016	2.4	metre	UO	UO:0000008	aerosol	aerodynamic lens injector	room temperature				vacuum	OMIT	OMIT:0015452	4	microJoule per pulse			0.1 x 0.1	micrometer	UO	UO:0000017	Data processing steps used	cheetah	r0020-s01-c00	36/Raw_Files/e625-r0020-s01-c00.xtc	Coherent X-ray Imaging Data Bank (CXIDB)	doi:10.11577/1252456	http://dx.doi.org/10.11577/1252456
RDV	Sample injection at LCLS	X-ray free-electron laser	Linac Coherent Light Source (LCLS)	CXI	0.1?m chamber	50	femtosecond			CSPAD	217.4	millimeter	UO	UO:0000016	2.4	metre	UO	UO:0000008	aerosol	aerodynamic lens injector	room temperature				vacuum	OMIT	OMIT:0015452	4	microJoule per pulse			0.1 x 0.1	micrometer	UO	UO:0000017	Data processing steps used	cheetah	r0020-s02-c00	36/Raw_Files/e625-r0020-s02-c00.xtc	Coherent X-ray Imaging Data Bank (CXIDB)	doi:10.11577/1252456	http://dx.doi.org/10.11577/1252456
RDV	Sample injection at LCLS	X-ray free-electron laser	Linac Coherent Light Source (LCLS)	CXI	0.1?m chamber	50	femtosecond			CSPAD	217.4	millimeter	UO	UO:0000016	2.4	metre	UO	UO:0000008	aerosol	aerodynamic lens injector	room temperature				vacuum	OMIT	OMIT:0015452	4	microJoule per pulse			0.1 x 0.1	micrometer	UO	UO:0000017	Data processing steps used	cheetah	r0020-s03-c00	36/Raw_Files/e625-r0020-s03-c00.xtc	Coherent X-ray Imaging Data Bank (CXIDB)	doi:10.11577/1252456	http://dx.doi.org/10.11577/1252456
RDV	Sample injection at LCLS	X-ray free-electron laser	Linac Coherent Light Source (LCLS)	CXI	0.1?m chamber	50	femtosecond			CSPAD	217.4	millimeter	UO	UO:0000016	2.4	metre	UO	UO:0000008	aerosol	aerodynamic lens injector	room temperature				vacuum	OMIT	OMIT:0015452	4	microJoule per pulse			0.1 x 0.1	micrometer	UO	UO:0000017	Data processing steps used	cheetah	r0020-s04-c00	36/Raw_Files/e625-r0020-s04-c00.xtc	Coherent X-ray Imaging Data Bank (CXIDB)	doi:10.11577/1252456	http://dx.doi.org/10.11577/1252456
RDV	Sample injection at LCLS	X-ray free-electron laser	Linac Coherent Light Source (LCLS)	CXI	0.1?m chamber	50	femtosecond			CSPAD	217.4	millimeter	UO	UO:0000016	2.4	metre	UO	UO:0000008	aerosol	aerodynamic lens injector	room temperature				vacuum	OMIT	OMIT:0015452	4	microJoule per pulse			0.1 x 0.1	micrometer	UO	UO:0000017	Data processing steps used	cheetah	r0021-s00-c00	36/Raw_Files/e625-r0021-s00-c00.xtc	Coherent X-ray Imaging Data Bank (CXIDB)	doi:10.11577/1252456	http://dx.doi.org/10.11577/1252456
RDV	Sample injection at LCLS	X-ray free-electron laser	Linac Coherent Light Source (LCLS)	CXI	0.1?m chamber	50	femtosecond			CSPAD	217.4	millimeter	UO	UO:0000016	2.4	metre	UO	UO:0000008	aerosol	aerodynamic lens injector	room temperature				vacuum	OMIT	OMIT:0015452	4	microJoule per pulse			0.1 x 0.1	micrometer	UO	UO:0000017	Data processing steps used	cheetah	r0021-s01-c00	36/Raw_Files/e625-r0021-s01-c00.xtc	Coherent X-ray Imaging Data Bank (CXIDB)	doi:10.11577/1252456	http://dx.doi.org/10.11577/1252456
RDV	Sample injection at LCLS	X-ray free-electron laser	Linac Coherent Light Source (LCLS)	CXI	0.1?m chamber	50	femtosecond			CSPAD	217.4	millimeter	UO	UO:0000016	2.4	metre	UO	UO:0000008	aerosol	aerodynamic lens injector	room temperature				vacuum	OMIT	OMIT:0015452	4	microJoule per pulse			0.1 x 0.1	micrometer	UO	UO:0000017	Data processing steps used	cheetah	r0021-s02-c00	36/Raw_Files/e625-r0021-s02-c00.xtc	Coherent X-ray Imaging Data Bank (CXIDB)	doi:10.11577/1252456	http://dx.doi.org/10.11577/1252456
RDV	Sample injection at LCLS	X-ray free-electron laser	Linac Coherent Light Source (LCLS)	CXI	0.1?m chamber	50	femtosecond			CSPAD	217.4	millimeter	UO	UO:0000016	2.4	metre	UO	UO:0000008	aerosol	aerodynamic lens injector	room temperature				vacuum	OMIT	OMIT:0015452	4	microJoule per pulse			0.1 x 0.1	micrometer	UO	UO:0000017	Data processing steps used	cheetah	r0021-s03-c00	36/Raw_Files/e625-r0021-s03-c00.xtc	Coherent X-ray Imaging Data Bank (CXIDB)	doi:10.11577/1252456	http://dx.doi.org/10.11577/1252456
RDV	Sample injection at LCLS	X-ray free-electron laser	Linac Coherent Light Source (LCLS)	CXI	0.1?m chamber	50	femtosecond			CSPAD	217.4	millimeter	UO	UO:0000016	2.4	metre	UO	UO:0000008	aerosol	aerodynamic lens injector	room temperature				vacuum	OMIT	OMIT:0015452	4	microJoule per pulse			0.1 x 0.1	micrometer	UO	UO:0000017	Data processing steps used	cheetah	r0021-s04-c00	36/Raw_Files/e625-r0021-s04-c00.xtc	Coherent X-ray Imaging Data Bank (CXIDB)	doi:10.11577/1252456	http://dx.doi.org/10.11577/1252456
RDV	Sample injection at LCLS	X-ray free-electron laser	Linac Coherent Light Source (LCLS)	CXI	0.1?m chamber	50	femtosecond			CSPAD	217.4	millimeter	UO	UO:0000016	2.4	metre	UO	UO:0000008	aerosol	aerodynamic lens injector	room temperature				vacuum	OMIT	OMIT:0015452	4	microJoule per pulse			0.1 x 0.1	micrometer	UO	UO:0000017	Data processing steps used	cheetah	r0022-s00-c00	36/Raw_Files/e625-r0022-s00-c00.xtc	Coherent X-ray Imaging Data Bank (CXIDB)	doi:10.11577/1252456	http://dx.doi.org/10.11577/1252456
RDV	Sample injection at LCLS	X-ray free-electron laser	Linac Coherent Light Source (LCLS)	CXI	0.1?m chamber	50	femtosecond			CSPAD	217.4	millimeter	UO	UO:0000016	2.4	metre	UO	UO:0000008	aerosol	aerodynamic lens injector	room temperature				vacuum	OMIT	OMIT:0015452	4	microJoule per pulse			0.1 x 0.1	micrometer	UO	UO:0000017	Data processing steps used	cheetah	r0022-s00-c01	36/Raw_Files/e625-r0022-s00-c01.xtc	Coherent X-ray Imaging Data Bank (CXIDB)	doi:10.11577/1252456	http://dx.doi.org/10.11577/1252456
RDV	Sample injection at LCLS	X-ray free-electron laser	Linac Coherent Light Source (LCLS)	CXI	0.1?m chamber	50	femtosecond			CSPAD	217.4	millimeter	UO	UO:0000016	2.4	metre	UO	UO:0000008	aerosol	aerodynamic lens injector	room temperature				vacuum	OMIT	OMIT:0015452	4	microJoule per pulse			0.1 x 0.1	micrometer	UO	UO:0000017	Data processing steps used	cheetah	r0022-s01-c00	36/Raw_Files/e625-r0022-s01-c00.xtc	Coherent X-ray Imaging Data Bank (CXIDB)	doi:10.11577/1252456	http://dx.doi.org/10.11577/1252456
RDV	Sample injection at LCLS	X-ray free-electron laser	Linac Coherent Light Source (LCLS)	CXI	0.1?m chamber	50	femtosecond			CSPAD	217.4	millimeter	UO	UO:0000016	2.4	metre	UO	UO:0000008	aerosol	aerodynamic lens injector	room temperature				vacuum	OMIT	OMIT:0015452	4	microJoule per pulse			0.1 x 0.1	micrometer	UO	UO:0000017	Data processing steps used	cheetah	r0022-s01-c01	36/Raw_Files/e625-r0022-s01-c01.xtc	Coherent X-ray Imaging Data Bank (CXIDB)	doi:10.11577/1252456	http://dx.doi.org/10.11577/1252456
RDV	Sample injection at LCLS	X-ray free-electron laser	Linac Coherent Light Source (LCLS)	CXI	0.1?m chamber	50	femtosecond			CSPAD	217.4	millimeter	UO	UO:0000016	2.4	metre	UO	UO:0000008	aerosol	aerodynamic lens injector	room temperature				vacuum	OMIT	OMIT:0015452	4	microJoule per pulse			0.1 x 0.1	micrometer	UO	UO:0000017	Data processing steps used	cheetah	r0022-s02-c00	36/Raw_Files/e625-r0022-s02-c00.xtc	Coherent X-ray Imaging Data Bank (CXIDB)	doi:10.11577/1252456	http://dx.doi.org/10.11577/1252456
RDV	Sample injection at LCLS	X-ray free-electron laser	Linac Coherent Light Source (LCLS)	CXI	0.1?m chamber	50	femtosecond			CSPAD	217.4	millimeter	UO	UO:0000016	2.4	metre	UO	UO:0000008	aerosol	aerodynamic lens injector	room temperature				vacuum	OMIT	OMIT:0015452	4	microJoule per pulse			0.1 x 0.1	micrometer	UO	UO:0000017	Data processing steps used	cheetah	r0022-s02-c01	36/Raw_Files/e625-r0022-s02-c01.xtc	Coherent X-ray Imaging Data Bank (CXIDB)	doi:10.11577/1252456	http://dx.doi.org/10.11577/1252456
RDV	Sample injection at LCLS	X-ray free-electron laser	Linac Coherent Light Source (LCLS)	CXI	0.1?m chamber	50	femtosecond			CSPAD	217.4	millimeter	UO	UO:0000016	2.4	metre	UO	UO:0000008	aerosol	aerodynamic lens injector	room temperature				vacuum	OMIT	OMIT:0015452	4	microJoule per pulse			0.1 x 0.1	micrometer	UO	UO:0000017	Data processing steps used	cheetah	r0022-s03-c00	36/Raw_Files/e625-r0022-s03-c00.xtc	Coherent X-ray Imaging Data Bank (CXIDB)	doi:10.11577/1252456	http://dx.doi.org/10.11577/1252456
RDV	Sample injection at LCLS	X-ray free-electron laser	Linac Coherent Light Source (LCLS)	CXI	0.1?m chamber	50	femtosecond			CSPAD	217.4	millimeter	UO	UO:0000016	2.4	metre	UO	UO:0000008	aerosol	aerodynamic lens injector	room temperature				vacuum	OMIT	OMIT:0015452	4	microJoule per pulse			0.1 x 0.1	micrometer	UO	UO:0000017	Data processing steps used	cheetah	r0022-s03-c01	36/Raw_Files/e625-r0022-s03-c01.xtc	Coherent X-ray Imaging Data Bank (CXIDB)	doi:10.11577/1252456	http://dx.doi.org/10.11577/1252456
RDV	Sample injection at LCLS	X-ray free-electron laser	Linac Coherent Light Source (LCLS)	CXI	0.1?m chamber	50	femtosecond			CSPAD	217.4	millimeter	UO	UO:0000016	2.4	metre	UO	UO:0000008	aerosol	aerodynamic lens injector	room temperature				vacuum	OMIT	OMIT:0015452	4	microJoule per pulse			0.1 x 0.1	micrometer	UO	UO:0000017	Data processing steps used	cheetah	r0022-s04-c00	36/Raw_Files/e625-r0022-s04-c00.xtc	Coherent X-ray Imaging Data Bank (CXIDB)	doi:10.11577/1252456	http://dx.doi.org/10.11577/1252456
RDV	Sample injection at LCLS	X-ray free-electron laser	Linac Coherent Light Source (LCLS)	CXI	0.1?m chamber	50	femtosecond			CSPAD	217.4	millimeter	UO	UO:0000016	2.4	metre	UO	UO:0000008	aerosol	aerodynamic lens injector	room temperature				vacuum	OMIT	OMIT:0015452	4	microJoule per pulse			0.1 x 0.1	micrometer	UO	UO:0000017	Data processing steps used	cheetah	r0022-s04-c01	36/Raw_Files/e625-r0022-s04-c01.xtc	Coherent X-ray Imaging Data Bank (CXIDB)	doi:10.11577/1252456	http://dx.doi.org/10.11577/1252456
RDV	Sample injection at LCLS	X-ray free-electron laser	Linac Coherent Light Source (LCLS)	CXI	0.1?m chamber	50	femtosecond			CSPAD	217.4	millimeter	UO	UO:0000016	2.4	metre	UO	UO:0000008	aerosol	aerodynamic lens injector	room temperature				vacuum	OMIT	OMIT:0015452	4	microJoule per pulse			0.1 x 0.1	micrometer	UO	UO:0000017	Data processing steps used	cheetah	r0023-s00-c00	36/Raw_Files/e625-r0023-s00-c00.xtc	Coherent X-ray Imaging Data Bank (CXIDB)	doi:10.11577/1252456	http://dx.doi.org/10.11577/1252456
RDV	Sample injection at LCLS	X-ray free-electron laser	Linac Coherent Light Source (LCLS)	CXI	0.1?m chamber	50	femtosecond			CSPAD	217.4	millimeter	UO	UO:0000016	2.4	metre	UO	UO:0000008	aerosol	aerodynamic lens injector	room temperature				vacuum	OMIT	OMIT:0015452	4	microJoule per pulse			0.1 x 0.1	micrometer	UO	UO:0000017	Data processing steps used	cheetah	r0023-s01-c00	36/Raw_Files/e625-r0023-s01-c00.xtc	Coherent X-ray Imaging Data Bank (CXIDB)	doi:10.11577/1252456	http://dx.doi.org/10.11577/1252456
RDV	Sample injection at LCLS	X-ray free-electron laser	Linac Coherent Light Source (LCLS)	CXI	0.1?m chamber	50	femtosecond			CSPAD	217.4	millimeter	UO	UO:0000016	2.4	metre	UO	UO:0000008	aerosol	aerodynamic lens injector	room temperature				vacuum	OMIT	OMIT:0015452	4	microJoule per pulse			0.1 x 0.1	micrometer	UO	UO:0000017	Data processing steps used	cheetah	r0023-s02-c00	36/Raw_Files/e625-r0023-s02-c00.xtc	Coherent X-ray Imaging Data Bank (CXIDB)	doi:10.11577/1252456	http://dx.doi.org/10.11577/1252456
RDV	Sample injection at LCLS	X-ray free-electron laser	Linac Coherent Light Source (LCLS)	CXI	0.1?m chamber	50	femtosecond			CSPAD	217.4	millimeter	UO	UO:0000016	2.4	metre	UO	UO:0000008	aerosol	aerodynamic lens injector	room temperature				vacuum	OMIT	OMIT:0015452	4	microJoule per pulse			0.1 x 0.1	micrometer	UO	UO:0000017	Data processing steps used	cheetah	r0023-s03-c00	36/Raw_Files/e625-r0023-s03-c00.xtc	Coherent X-ray Imaging Data Bank (CXIDB)	doi:10.11577/1252456	http://dx.doi.org/10.11577/1252456
RDV	Sample injection at LCLS	X-ray free-electron laser	Linac Coherent Light Source (LCLS)	CXI	0.1?m chamber	50	femtosecond			CSPAD	217.4	millimeter	UO	UO:0000016	2.4	metre	UO	UO:0000008	aerosol	aerodynamic lens injector	room temperature				vacuum	OMIT	OMIT:0015452	4	microJoule per pulse			0.1 x 0.1	micrometer	UO	UO:0000017	Data processing steps used	cheetah	r0023-s04-c00	36/Raw_Files/e625-r0023-s04-c00.xtc	Coherent X-ray Imaging Data Bank (CXIDB)	doi:10.11577/1252456	http://dx.doi.org/10.11577/1252456
RDV	Sample injection at LCLS	X-ray free-electron laser	Linac Coherent Light Source (LCLS)	CXI	0.1?m chamber	50	femtosecond			CSPAD	217.4	millimeter	UO	UO:0000016	2.4	metre	UO	UO:0000008	aerosol	aerodynamic lens injector	room temperature				vacuum	OMIT	OMIT:0015452	4	microJoule per pulse			0.1 x 0.1	micrometer	UO	UO:0000017	Data processing steps used	cheetah	r0024-s00-c00	36/Raw_Files/e625-r0024-s00-c00.xtc	Coherent X-ray Imaging Data Bank (CXIDB)	doi:10.11577/1252456	http://dx.doi.org/10.11577/1252456
RDV	Sample injection at LCLS	X-ray free-electron laser	Linac Coherent Light Source (LCLS)	CXI	0.1?m chamber	50	femtosecond			CSPAD	217.4	millimeter	UO	UO:0000016	2.4	metre	UO	UO:0000008	aerosol	aerodynamic lens injector	room temperature				vacuum	OMIT	OMIT:0015452	4	microJoule per pulse			0.1 x 0.1	micrometer	UO	UO:0000017	Data processing steps used	cheetah	r0024-s00-c01	36/Raw_Files/e625-r0024-s00-c01.xtc	Coherent X-ray Imaging Data Bank (CXIDB)	doi:10.11577/1252456	http://dx.doi.org/10.11577/1252456
RDV	Sample injection at LCLS	X-ray free-electron laser	Linac Coherent Light Source (LCLS)	CXI	0.1?m chamber	50	femtosecond			CSPAD	217.4	millimeter	UO	UO:0000016	2.4	metre	UO	UO:0000008	aerosol	aerodynamic lens injector	room temperature				vacuum	OMIT	OMIT:0015452	4	microJoule per pulse			0.1 x 0.1	micrometer	UO	UO:0000017	Data processing steps used	cheetah	r0024-s00-c02	36/Raw_Files/e625-r0024-s00-c02.xtc	Coherent X-ray Imaging Data Bank (CXIDB)	doi:10.11577/1252456	http://dx.doi.org/10.11577/1252456
RDV	Sample injection at LCLS	X-ray free-electron laser	Linac Coherent Light Source (LCLS)	CXI	0.1?m chamber	50	femtosecond			CSPAD	217.4	millimeter	UO	UO:0000016	2.4	metre	UO	UO:0000008	aerosol	aerodynamic lens injector	room temperature				vacuum	OMIT	OMIT:0015452	4	microJoule per pulse			0.1 x 0.1	micrometer	UO	UO:0000017	Data processing steps used	cheetah	r0024-s00-c03	36/Raw_Files/e625-r0024-s00-c03.xtc	Coherent X-ray Imaging Data Bank (CXIDB)	doi:10.11577/1252456	http://dx.doi.org/10.11577/1252456
RDV	Sample injection at LCLS	X-ray free-electron laser	Linac Coherent Light Source (LCLS)	CXI	0.1?m chamber	50	femtosecond			CSPAD	217.4	millimeter	UO	UO:0000016	2.4	metre	UO	UO:0000008	aerosol	aerodynamic lens injector	room temperature				vacuum	OMIT	OMIT:0015452	4	microJoule per pulse			0.1 x 0.1	micrometer	UO	UO:0000017	Data processing steps used	cheetah	r0024-s00-c04	36/Raw_Files/e625-r0024-s00-c04.xtc	Coherent X-ray Imaging Data Bank (CXIDB)	doi:10.11577/1252456	http://dx.doi.org/10.11577/1252456
RDV	Sample injection at LCLS	X-ray free-electron laser	Linac Coherent Light Source (LCLS)	CXI	0.1?m chamber	50	femtosecond			CSPAD	217.4	millimeter	UO	UO:0000016	2.4	metre	UO	UO:0000008	aerosol	aerodynamic lens injector	room temperature				vacuum	OMIT	OMIT:0015452	4	microJoule per pulse			0.1 x 0.1	micrometer	UO	UO:0000017	Data processing steps used	cheetah	r0024-s00-c05	36/Raw_Files/e625-r0024-s00-c05.xtc	Coherent X-ray Imaging Data Bank (CXIDB)	doi:10.11577/1252456	http://dx.doi.org/10.11577/1252456
RDV	Sample injection at LCLS	X-ray free-electron laser	Linac Coherent Light Source (LCLS)	CXI	0.1?m chamber	50	femtosecond			CSPAD	217.4	millimeter	UO	UO:0000016	2.4	metre	UO	UO:0000008	aerosol	aerodynamic lens injector	room temperature				vacuum	OMIT	OMIT:0015452	4	microJoule per pulse			0.1 x 0.1	micrometer	UO	UO:0000017	Data processing steps used	cheetah	r0024-s00-c06	36/Raw_Files/e625-r0024-s00-c06.xtc	Coherent X-ray Imaging Data Bank (CXIDB)	doi:10.11577/1252456	http://dx.doi.org/10.11577/1252456
RDV	Sample injection at LCLS	X-ray free-electron laser	Linac Coherent Light Source (LCLS)	CXI	0.1?m chamber	50	femtosecond			CSPAD	217.4	millimeter	UO	UO:0000016	2.4	metre	UO	UO:0000008	aerosol	aerodynamic lens injector	room temperature				vacuum	OMIT	OMIT:0015452	4	microJoule per pulse			0.1 x 0.1	micrometer	UO	UO:0000017	Data processing steps used	cheetah	r0024-s00-c07	36/Raw_Files/e625-r0024-s00-c07.xtc	Coherent X-ray Imaging Data Bank (CXIDB)	doi:10.11577/1252456	http://dx.doi.org/10.11577/1252456
RDV	Sample injection at LCLS	X-ray free-electron laser	Linac Coherent Light Source (LCLS)	CXI	0.1?m chamber	50	femtosecond			CSPAD	217.4	millimeter	UO	UO:0000016	2.4	metre	UO	UO:0000008	aerosol	aerodynamic lens injector	room temperature				vacuum	OMIT	OMIT:0015452	4	microJoule per pulse			0.1 x 0.1	micrometer	UO	UO:0000017	Data processing steps used	cheetah	r0024-s01-c00	36/Raw_Files/e625-r0024-s01-c00.xtc	Coherent X-ray Imaging Data Bank (CXIDB)	doi:10.11577/1252456	http://dx.doi.org/10.11577/1252456
RDV	Sample injection at LCLS	X-ray free-electron laser	Linac Coherent Light Source (LCLS)	CXI	0.1?m chamber	50	femtosecond			CSPAD	217.4	millimeter	UO	UO:0000016	2.4	metre	UO	UO:0000008	aerosol	aerodynamic lens injector	room temperature				vacuum	OMIT	OMIT:0015452	4	microJoule per pulse			0.1 x 0.1	micrometer	UO	UO:0000017	Data processing steps used	cheetah	r0024-s01-c01	36/Raw_Files/e625-r0024-s01-c01.xtc	Coherent X-ray Imaging Data Bank (CXIDB)	doi:10.11577/1252456	http://dx.doi.org/10.11577/1252456
RDV	Sample injection at LCLS	X-ray free-electron laser	Linac Coherent Light Source (LCLS)	CXI	0.1?m chamber	50	femtosecond			CSPAD	217.4	millimeter	UO	UO:0000016	2.4	metre	UO	UO:0000008	aerosol	aerodynamic lens injector	room temperature				vacuum	OMIT	OMIT:0015452	4	microJoule per pulse			0.1 x 0.1	micrometer	UO	UO:0000017	Data processing steps used	cheetah	r0024-s01-c02	36/Raw_Files/e625-r0024-s01-c02.xtc	Coherent X-ray Imaging Data Bank (CXIDB)	doi:10.11577/1252456	http://dx.doi.org/10.11577/1252456
RDV	Sample injection at LCLS	X-ray free-electron laser	Linac Coherent Light Source (LCLS)	CXI	0.1?m chamber	50	femtosecond			CSPAD	217.4	millimeter	UO	UO:0000016	2.4	metre	UO	UO:0000008	aerosol	aerodynamic lens injector	room temperature				vacuum	OMIT	OMIT:0015452	4	microJoule per pulse			0.1 x 0.1	micrometer	UO	UO:0000017	Data processing steps used	cheetah	r0024-s01-c03	36/Raw_Files/e625-r0024-s01-c03.xtc	Coherent X-ray Imaging Data Bank (CXIDB)	doi:10.11577/1252456	http://dx.doi.org/10.11577/1252456
RDV	Sample injection at LCLS	X-ray free-electron laser	Linac Coherent Light Source (LCLS)	CXI	0.1?m chamber	50	femtosecond			CSPAD	217.4	millimeter	UO	UO:0000016	2.4	metre	UO	UO:0000008	aerosol	aerodynamic lens injector	room temperature				vacuum	OMIT	OMIT:0015452	4	microJoule per pulse			0.1 x 0.1	micrometer	UO	UO:0000017	Data processing steps used	cheetah	r0024-s01-c04	36/Raw_Files/e625-r0024-s01-c04.xtc	Coherent X-ray Imaging Data Bank (CXIDB)	doi:10.11577/1252456	http://dx.doi.org/10.11577/1252456
RDV	Sample injection at LCLS	X-ray free-electron laser	Linac Coherent Light Source (LCLS)	CXI	0.1?m chamber	50	femtosecond			CSPAD	217.4	millimeter	UO	UO:0000016	2.4	metre	UO	UO:0000008	aerosol	aerodynamic lens injector	room temperature				vacuum	OMIT	OMIT:0015452	4	microJoule per pulse			0.1 x 0.1	micrometer	UO	UO:0000017	Data processing steps used	cheetah	r0024-s01-c05	36/Raw_Files/e625-r0024-s01-c05.xtc	Coherent X-ray Imaging Data Bank (CXIDB)	doi:10.11577/1252456	http://dx.doi.org/10.11577/1252456
RDV	Sample injection at LCLS	X-ray free-electron laser	Linac Coherent Light Source (LCLS)	CXI	0.1?m chamber	50	femtosecond			CSPAD	217.4	millimeter	UO	UO:0000016	2.4	metre	UO	UO:0000008	aerosol	aerodynamic lens injector	room temperature				vacuum	OMIT	OMIT:0015452	4	microJoule per pulse			0.1 x 0.1	micrometer	UO	UO:0000017	Data processing steps used	cheetah	r0024-s01-c06	36/Raw_Files/e625-r0024-s01-c06.xtc	Coherent X-ray Imaging Data Bank (CXIDB)	doi:10.11577/1252456	http://dx.doi.org/10.11577/1252456
RDV	Sample injection at LCLS	X-ray free-electron laser	Linac Coherent Light Source (LCLS)	CXI	0.1?m chamber	50	femtosecond			CSPAD	217.4	millimeter	UO	UO:0000016	2.4	metre	UO	UO:0000008	aerosol	aerodynamic lens injector	room temperature				vacuum	OMIT	OMIT:0015452	4	microJoule per pulse			0.1 x 0.1	micrometer	UO	UO:0000017	Data processing steps used	cheetah	r0024-s01-c07	36/Raw_Files/e625-r0024-s01-c07.xtc	Coherent X-ray Imaging Data Bank (CXIDB)	doi:10.11577/1252456	http://dx.doi.org/10.11577/1252456
RDV	Sample injection at LCLS	X-ray free-electron laser	Linac Coherent Light Source (LCLS)	CXI	0.1?m chamber	50	femtosecond			CSPAD	217.4	millimeter	UO	UO:0000016	2.4	metre	UO	UO:0000008	aerosol	aerodynamic lens injector	room temperature				vacuum	OMIT	OMIT:0015452	4	microJoule per pulse			0.1 x 0.1	micrometer	UO	UO:0000017	Data processing steps used	cheetah	r0024-s02-c00	36/Raw_Files/e625-r0024-s02-c00.xtc	Coherent X-ray Imaging Data Bank (CXIDB)	doi:10.11577/1252456	http://dx.doi.org/10.11577/1252456
RDV	Sample injection at LCLS	X-ray free-electron laser	Linac Coherent Light Source (LCLS)	CXI	0.1?m chamber	50	femtosecond			CSPAD	217.4	millimeter	UO	UO:0000016	2.4	metre	UO	UO:0000008	aerosol	aerodynamic lens injector	room temperature				vacuum	OMIT	OMIT:0015452	4	microJoule per pulse			0.1 x 0.1	micrometer	UO	UO:0000017	Data processing steps used	cheetah	r0024-s02-c01	36/Raw_Files/e625-r0024-s02-c01.xtc	Coherent X-ray Imaging Data Bank (CXIDB)	doi:10.11577/1252456	http://dx.doi.org/10.11577/1252456
RDV	Sample injection at LCLS	X-ray free-electron laser	Linac Coherent Light Source (LCLS)	CXI	0.1?m chamber	50	femtosecond			CSPAD	217.4	millimeter	UO	UO:0000016	2.4	metre	UO	UO:0000008	aerosol	aerodynamic lens injector	room temperature				vacuum	OMIT	OMIT:0015452	4	microJoule per pulse			0.1 x 0.1	micrometer	UO	UO:0000017	Data processing steps used	cheetah	r0024-s02-c02	36/Raw_Files/e625-r0024-s02-c02.xtc	Coherent X-ray Imaging Data Bank (CXIDB)	doi:10.11577/1252456	http://dx.doi.org/10.11577/1252456
RDV	Sample injection at LCLS	X-ray free-electron laser	Linac Coherent Light Source (LCLS)	CXI	0.1?m chamber	50	femtosecond			CSPAD	217.4	millimeter	UO	UO:0000016	2.4	metre	UO	UO:0000008	aerosol	aerodynamic lens injector	room temperature				vacuum	OMIT	OMIT:0015452	4	microJoule per pulse			0.1 x 0.1	micrometer	UO	UO:0000017	Data processing steps used	cheetah	r0024-s02-c03	36/Raw_Files/e625-r0024-s02-c03.xtc	Coherent X-ray Imaging Data Bank (CXIDB)	doi:10.11577/1252456	http://dx.doi.org/10.11577/1252456
RDV	Sample injection at LCLS	X-ray free-electron laser	Linac Coherent Light Source (LCLS)	CXI	0.1?m chamber	50	femtosecond			CSPAD	217.4	millimeter	UO	UO:0000016	2.4	metre	UO	UO:0000008	aerosol	aerodynamic lens injector	room temperature				vacuum	OMIT	OMIT:0015452	4	microJoule per pulse			0.1 x 0.1	micrometer	UO	UO:0000017	Data processing steps used	cheetah	r0024-s02-c04	36/Raw_Files/e625-r0024-s02-c04.xtc	Coherent X-ray Imaging Data Bank (CXIDB)	doi:10.11577/1252456	http://dx.doi.org/10.11577/1252456
RDV	Sample injection at LCLS	X-ray free-electron laser	Linac Coherent Light Source (LCLS)	CXI	0.1?m chamber	50	femtosecond			CSPAD	217.4	millimeter	UO	UO:0000016	2.4	metre	UO	UO:0000008	aerosol	aerodynamic lens injector	room temperature				vacuum	OMIT	OMIT:0015452	4	microJoule per pulse			0.1 x 0.1	micrometer	UO	UO:0000017	Data processing steps used	cheetah	r0024-s02-c05	36/Raw_Files/e625-r0024-s02-c05.xtc	Coherent X-ray Imaging Data Bank (CXIDB)	doi:10.11577/1252456	http://dx.doi.org/10.11577/1252456
RDV	Sample injection at LCLS	X-ray free-electron laser	Linac Coherent Light Source (LCLS)	CXI	0.1?m chamber	50	femtosecond			CSPAD	217.4	millimeter	UO	UO:0000016	2.4	metre	UO	UO:0000008	aerosol	aerodynamic lens injector	room temperature				vacuum	OMIT	OMIT:0015452	4	microJoule per pulse			0.1 x 0.1	micrometer	UO	UO:0000017	Data processing steps used	cheetah	r0024-s02-c06	36/Raw_Files/e625-r0024-s02-c06.xtc	Coherent X-ray Imaging Data Bank (CXIDB)	doi:10.11577/1252456	http://dx.doi.org/10.11577/1252456
RDV	Sample injection at LCLS	X-ray free-electron laser	Linac Coherent Light Source (LCLS)	CXI	0.1?m chamber	50	femtosecond			CSPAD	217.4	millimeter	UO	UO:0000016	2.4	metre	UO	UO:0000008	aerosol	aerodynamic lens injector	room temperature				vacuum	OMIT	OMIT:0015452	4	microJoule per pulse			0.1 x 0.1	micrometer	UO	UO:0000017	Data processing steps used	cheetah	r0024-s02-c07	36/Raw_Files/e625-r0024-s02-c07.xtc	Coherent X-ray Imaging Data Bank (CXIDB)	doi:10.11577/1252456	http://dx.doi.org/10.11577/1252456
RDV	Sample injection at LCLS	X-ray free-electron laser	Linac Coherent Light Source (LCLS)	CXI	0.1?m chamber	50	femtosecond			CSPAD	217.4	millimeter	UO	UO:0000016	2.4	metre	UO	UO:0000008	aerosol	aerodynamic lens injector	room temperature				vacuum	OMIT	OMIT:0015452	4	microJoule per pulse			0.1 x 0.1	micrometer	UO	UO:0000017	Data processing steps used	cheetah	r0024-s03-c00	36/Raw_Files/e625-r0024-s03-c00.xtc	Coherent X-ray Imaging Data Bank (CXIDB)	doi:10.11577/1252456	http://dx.doi.org/10.11577/1252456
RDV	Sample injection at LCLS	X-ray free-electron laser	Linac Coherent Light Source (LCLS)	CXI	0.1?m chamber	50	femtosecond			CSPAD	217.4	millimeter	UO	UO:0000016	2.4	metre	UO	UO:0000008	aerosol	aerodynamic lens injector	room temperature				vacuum	OMIT	OMIT:0015452	4	microJoule per pulse			0.1 x 0.1	micrometer	UO	UO:0000017	Data processing steps used	cheetah	r0024-s03-c01	36/Raw_Files/e625-r0024-s03-c01.xtc	Coherent X-ray Imaging Data Bank (CXIDB)	doi:10.11577/1252456	http://dx.doi.org/10.11577/1252456
RDV	Sample injection at LCLS	X-ray free-electron laser	Linac Coherent Light Source (LCLS)	CXI	0.1?m chamber	50	femtosecond			CSPAD	217.4	millimeter	UO	UO:0000016	2.4	metre	UO	UO:0000008	aerosol	aerodynamic lens injector	room temperature				vacuum	OMIT	OMIT:0015452	4	microJoule per pulse			0.1 x 0.1	micrometer	UO	UO:0000017	Data processing steps used	cheetah	r0024-s03-c02	36/Raw_Files/e625-r0024-s03-c02.xtc	Coherent X-ray Imaging Data Bank (CXIDB)	doi:10.11577/1252456	http://dx.doi.org/10.11577/1252456
RDV	Sample injection at LCLS	X-ray free-electron laser	Linac Coherent Light Source (LCLS)	CXI	0.1?m chamber	50	femtosecond			CSPAD	217.4	millimeter	UO	UO:0000016	2.4	metre	UO	UO:0000008	aerosol	aerodynamic lens injector	room temperature				vacuum	OMIT	OMIT:0015452	4	microJoule per pulse			0.1 x 0.1	micrometer	UO	UO:0000017	Data processing steps used	cheetah	r0024-s03-c03	36/Raw_Files/e625-r0024-s03-c03.xtc	Coherent X-ray Imaging Data Bank (CXIDB)	doi:10.11577/1252456	http://dx.doi.org/10.11577/1252456
RDV	Sample injection at LCLS	X-ray free-electron laser	Linac Coherent Light Source (LCLS)	CXI	0.1?m chamber	50	femtosecond			CSPAD	217.4	millimeter	UO	UO:0000016	2.4	metre	UO	UO:0000008	aerosol	aerodynamic lens injector	room temperature				vacuum	OMIT	OMIT:0015452	4	microJoule per pulse			0.1 x 0.1	micrometer	UO	UO:0000017	Data processing steps used	cheetah	r0024-s03-c04	36/Raw_Files/e625-r0024-s03-c04.xtc	Coherent X-ray Imaging Data Bank (CXIDB)	doi:10.11577/1252456	http://dx.doi.org/10.11577/1252456
RDV	Sample injection at LCLS	X-ray free-electron laser	Linac Coherent Light Source (LCLS)	CXI	0.1?m chamber	50	femtosecond			CSPAD	217.4	millimeter	UO	UO:0000016	2.4	metre	UO	UO:0000008	aerosol	aerodynamic lens injector	room temperature				vacuum	OMIT	OMIT:0015452	4	microJoule per pulse			0.1 x 0.1	micrometer	UO	UO:0000017	Data processing steps used	cheetah	r0024-s03-c05	36/Raw_Files/e625-r0024-s03-c05.xtc	Coherent X-ray Imaging Data Bank (CXIDB)	doi:10.11577/1252456	http://dx.doi.org/10.11577/1252456
RDV	Sample injection at LCLS	X-ray free-electron laser	Linac Coherent Light Source (LCLS)	CXI	0.1?m chamber	50	femtosecond			CSPAD	217.4	millimeter	UO	UO:0000016	2.4	metre	UO	UO:0000008	aerosol	aerodynamic lens injector	room temperature				vacuum	OMIT	OMIT:0015452	4	microJoule per pulse			0.1 x 0.1	micrometer	UO	UO:0000017	Data processing steps used	cheetah	r0024-s03-c06	36/Raw_Files/e625-r0024-s03-c06.xtc	Coherent X-ray Imaging Data Bank (CXIDB)	doi:10.11577/1252456	http://dx.doi.org/10.11577/1252456
RDV	Sample injection at LCLS	X-ray free-electron laser	Linac Coherent Light Source (LCLS)	CXI	0.1?m chamber	50	femtosecond			CSPAD	217.4	millimeter	UO	UO:0000016	2.4	metre	UO	UO:0000008	aerosol	aerodynamic lens injector	room temperature				vacuum	OMIT	OMIT:0015452	4	microJoule per pulse			0.1 x 0.1	micrometer	UO	UO:0000017	Data processing steps used	cheetah	r0024-s03-c07	36/Raw_Files/e625-r0024-s03-c07.xtc	Coherent X-ray Imaging Data Bank (CXIDB)	doi:10.11577/1252456	http://dx.doi.org/10.11577/1252456
RDV	Sample injection at LCLS	X-ray free-electron laser	Linac Coherent Light Source (LCLS)	CXI	0.1?m chamber	50	femtosecond			CSPAD	217.4	millimeter	UO	UO:0000016	2.4	metre	UO	UO:0000008	aerosol	aerodynamic lens injector	room temperature				vacuum	OMIT	OMIT:0015452	4	microJoule per pulse			0.1 x 0.1	micrometer	UO	UO:0000017	Data processing steps used	cheetah	r0024-s04-c00	36/Raw_Files/e625-r0024-s04-c00.xtc	Coherent X-ray Imaging Data Bank (CXIDB)	doi:10.11577/1252456	http://dx.doi.org/10.11577/1252456
RDV	Sample injection at LCLS	X-ray free-electron laser	Linac Coherent Light Source (LCLS)	CXI	0.1?m chamber	50	femtosecond			CSPAD	217.4	millimeter	UO	UO:0000016	2.4	metre	UO	UO:0000008	aerosol	aerodynamic lens injector	room temperature				vacuum	OMIT	OMIT:0015452	4	microJoule per pulse			0.1 x 0.1	micrometer	UO	UO:0000017	Data processing steps used	cheetah	r0024-s04-c01	36/Raw_Files/e625-r0024-s04-c01.xtc	Coherent X-ray Imaging Data Bank (CXIDB)	doi:10.11577/1252456	http://dx.doi.org/10.11577/1252456
RDV	Sample injection at LCLS	X-ray free-electron laser	Linac Coherent Light Source (LCLS)	CXI	0.1?m chamber	50	femtosecond			CSPAD	217.4	millimeter	UO	UO:0000016	2.4	metre	UO	UO:0000008	aerosol	aerodynamic lens injector	room temperature				vacuum	OMIT	OMIT:0015452	4	microJoule per pulse			0.1 x 0.1	micrometer	UO	UO:0000017	Data processing steps used	cheetah	r0024-s04-c02	36/Raw_Files/e625-r0024-s04-c02.xtc	Coherent X-ray Imaging Data Bank (CXIDB)	doi:10.11577/1252456	http://dx.doi.org/10.11577/1252456
RDV	Sample injection at LCLS	X-ray free-electron laser	Linac Coherent Light Source (LCLS)	CXI	0.1?m chamber	50	femtosecond			CSPAD	217.4	millimeter	UO	UO:0000016	2.4	metre	UO	UO:0000008	aerosol	aerodynamic lens injector	room temperature				vacuum	OMIT	OMIT:0015452	4	microJoule per pulse			0.1 x 0.1	micrometer	UO	UO:0000017	Data processing steps used	cheetah	r0024-s04-c03	36/Raw_Files/e625-r0024-s04-c03.xtc	Coherent X-ray Imaging Data Bank (CXIDB)	doi:10.11577/1252456	http://dx.doi.org/10.11577/1252456
RDV	Sample injection at LCLS	X-ray free-electron laser	Linac Coherent Light Source (LCLS)	CXI	0.1?m chamber	50	femtosecond			CSPAD	217.4	millimeter	UO	UO:0000016	2.4	metre	UO	UO:0000008	aerosol	aerodynamic lens injector	room temperature				vacuum	OMIT	OMIT:0015452	4	microJoule per pulse			0.1 x 0.1	micrometer	UO	UO:0000017	Data processing steps used	cheetah	r0024-s04-c04	36/Raw_Files/e625-r0024-s04-c04.xtc	Coherent X-ray Imaging Data Bank (CXIDB)	doi:10.11577/1252456	http://dx.doi.org/10.11577/1252456
RDV	Sample injection at LCLS	X-ray free-electron laser	Linac Coherent Light Source (LCLS)	CXI	0.1?m chamber	50	femtosecond			CSPAD	217.4	millimeter	UO	UO:0000016	2.4	metre	UO	UO:0000008	aerosol	aerodynamic lens injector	room temperature				vacuum	OMIT	OMIT:0015452	4	microJoule per pulse			0.1 x 0.1	micrometer	UO	UO:0000017	Data processing steps used	cheetah	r0024-s04-c05	36/Raw_Files/e625-r0024-s04-c05.xtc	Coherent X-ray Imaging Data Bank (CXIDB)	doi:10.11577/1252456	http://dx.doi.org/10.11577/1252456
RDV	Sample injection at LCLS	X-ray free-electron laser	Linac Coherent Light Source (LCLS)	CXI	0.1?m chamber	50	femtosecond			CSPAD	217.4	millimeter	UO	UO:0000016	2.4	metre	UO	UO:0000008	aerosol	aerodynamic lens injector	room temperature				vacuum	OMIT	OMIT:0015452	4	microJoule per pulse			0.1 x 0.1	micrometer	UO	UO:0000017	Data processing steps used	cheetah	r0024-s04-c06	36/Raw_Files/e625-r0024-s04-c06.xtc	Coherent X-ray Imaging Data Bank (CXIDB)	doi:10.11577/1252456	http://dx.doi.org/10.11577/1252456
RDV	Sample injection at LCLS	X-ray free-electron laser	Linac Coherent Light Source (LCLS)	CXI	0.1?m chamber	50	femtosecond			CSPAD	217.4	millimeter	UO	UO:0000016	2.4	metre	UO	UO:0000008	aerosol	aerodynamic lens injector	room temperature				vacuum	OMIT	OMIT:0015452	4	microJoule per pulse			0.1 x 0.1	micrometer	UO	UO:0000017	Data processing steps used	cheetah	r0024-s04-c07	36/Raw_Files/e625-r0024-s04-c07.xtc	Coherent X-ray Imaging Data Bank (CXIDB)	doi:10.11577/1252456	http://dx.doi.org/10.11577/1252456
RDV	Sample injection at LCLS	X-ray free-electron laser	Linac Coherent Light Source (LCLS)	CXI	0.1?m chamber	50	femtosecond			CSPAD	217.4	millimeter	UO	UO:0000016	2.4	metre	UO	UO:0000008	aerosol	aerodynamic lens injector	room temperature				vacuum	OMIT	OMIT:0015452	4	microJoule per pulse			0.1 x 0.1	micrometer	UO	UO:0000017	Data processing steps used	cheetah	r0025-s00-c00	36/Raw_Files/e625-r0025-s00-c00.xtc	Coherent X-ray Imaging Data Bank (CXIDB)	doi:10.11577/1252456	http://dx.doi.org/10.11577/1252456
RDV	Sample injection at LCLS	X-ray free-electron laser	Linac Coherent Light Source (LCLS)	CXI	0.1?m chamber	50	femtosecond			CSPAD	217.4	millimeter	UO	UO:0000016	2.4	metre	UO	UO:0000008	aerosol	aerodynamic lens injector	room temperature				vacuum	OMIT	OMIT:0015452	4	microJoule per pulse			0.1 x 0.1	micrometer	UO	UO:0000017	Data processing steps used	cheetah	r0025-s00-c01	36/Raw_Files/e625-r0025-s00-c01.xtc	Coherent X-ray Imaging Data Bank (CXIDB)	doi:10.11577/1252456	http://dx.doi.org/10.11577/1252456
RDV	Sample injection at LCLS	X-ray free-electron laser	Linac Coherent Light Source (LCLS)	CXI	0.1?m chamber	50	femtosecond			CSPAD	217.4	millimeter	UO	UO:0000016	2.4	metre	UO	UO:0000008	aerosol	aerodynamic lens injector	room temperature				vacuum	OMIT	OMIT:0015452	4	microJoule per pulse			0.1 x 0.1	micrometer	UO	UO:0000017	Data processing steps used	cheetah	r0025-s00-c02	36/Raw_Files/e625-r0025-s00-c02.xtc	Coherent X-ray Imaging Data Bank (CXIDB)	doi:10.11577/1252456	http://dx.doi.org/10.11577/1252456
RDV	Sample injection at LCLS	X-ray free-electron laser	Linac Coherent Light Source (LCLS)	CXI	0.1?m chamber	50	femtosecond			CSPAD	217.4	millimeter	UO	UO:0000016	2.4	metre	UO	UO:0000008	aerosol	aerodynamic lens injector	room temperature				vacuum	OMIT	OMIT:0015452	4	microJoule per pulse			0.1 x 0.1	micrometer	UO	UO:0000017	Data processing steps used	cheetah	r0025-s00-c03	36/Raw_Files/e625-r0025-s00-c03.xtc	Coherent X-ray Imaging Data Bank (CXIDB)	doi:10.11577/1252456	http://dx.doi.org/10.11577/1252456
RDV	Sample injection at LCLS	X-ray free-electron laser	Linac Coherent Light Source (LCLS)	CXI	0.1?m chamber	50	femtosecond			CSPAD	217.4	millimeter	UO	UO:0000016	2.4	metre	UO	UO:0000008	aerosol	aerodynamic lens injector	room temperature				vacuum	OMIT	OMIT:0015452	4	microJoule per pulse			0.1 x 0.1	micrometer	UO	UO:0000017	Data processing steps used	cheetah	r0025-s00-c04	36/Raw_Files/e625-r0025-s00-c04.xtc	Coherent X-ray Imaging Data Bank (CXIDB)	doi:10.11577/1252456	http://dx.doi.org/10.11577/1252456
RDV	Sample injection at LCLS	X-ray free-electron laser	Linac Coherent Light Source (LCLS)	CXI	0.1?m chamber	50	femtosecond			CSPAD	217.4	millimeter	UO	UO:0000016	2.4	metre	UO	UO:0000008	aerosol	aerodynamic lens injector	room temperature				vacuum	OMIT	OMIT:0015452	4	microJoule per pulse			0.1 x 0.1	micrometer	UO	UO:0000017	Data processing steps used	cheetah	r0025-s00-c05	36/Raw_Files/e625-r0025-s00-c05.xtc	Coherent X-ray Imaging Data Bank (CXIDB)	doi:10.11577/1252456	http://dx.doi.org/10.11577/1252456
RDV	Sample injection at LCLS	X-ray free-electron laser	Linac Coherent Light Source (LCLS)	CXI	0.1?m chamber	50	femtosecond			CSPAD	217.4	millimeter	UO	UO:0000016	2.4	metre	UO	UO:0000008	aerosol	aerodynamic lens injector	room temperature				vacuum	OMIT	OMIT:0015452	4	microJoule per pulse			0.1 x 0.1	micrometer	UO	UO:0000017	Data processing steps used	cheetah	r0025-s00-c06	36/Raw_Files/e625-r0025-s00-c06.xtc	Coherent X-ray Imaging Data Bank (CXIDB)	doi:10.11577/1252456	http://dx.doi.org/10.11577/1252456
RDV	Sample injection at LCLS	X-ray free-electron laser	Linac Coherent Light Source (LCLS)	CXI	0.1?m chamber	50	femtosecond			CSPAD	217.4	millimeter	UO	UO:0000016	2.4	metre	UO	UO:0000008	aerosol	aerodynamic lens injector	room temperature				vacuum	OMIT	OMIT:0015452	4	microJoule per pulse			0.1 x 0.1	micrometer	UO	UO:0000017	Data processing steps used	cheetah	r0025-s01-c00	36/Raw_Files/e625-r0025-s01-c00.xtc	Coherent X-ray Imaging Data Bank (CXIDB)	doi:10.11577/1252456	http://dx.doi.org/10.11577/1252456
RDV	Sample injection at LCLS	X-ray free-electron laser	Linac Coherent Light Source (LCLS)	CXI	0.1?m chamber	50	femtosecond			CSPAD	217.4	millimeter	UO	UO:0000016	2.4	metre	UO	UO:0000008	aerosol	aerodynamic lens injector	room temperature				vacuum	OMIT	OMIT:0015452	4	microJoule per pulse			0.1 x 0.1	micrometer	UO	UO:0000017	Data processing steps used	cheetah	r0025-s01-c01	36/Raw_Files/e625-r0025-s01-c01.xtc	Coherent X-ray Imaging Data Bank (CXIDB)	doi:10.11577/1252456	http://dx.doi.org/10.11577/1252456
RDV	Sample injection at LCLS	X-ray free-electron laser	Linac Coherent Light Source (LCLS)	CXI	0.1?m chamber	50	femtosecond			CSPAD	217.4	millimeter	UO	UO:0000016	2.4	metre	UO	UO:0000008	aerosol	aerodynamic lens injector	room temperature				vacuum	OMIT	OMIT:0015452	4	microJoule per pulse			0.1 x 0.1	micrometer	UO	UO:0000017	Data processing steps used	cheetah	r0025-s01-c02	36/Raw_Files/e625-r0025-s01-c02.xtc	Coherent X-ray Imaging Data Bank (CXIDB)	doi:10.11577/1252456	http://dx.doi.org/10.11577/1252456
RDV	Sample injection at LCLS	X-ray free-electron laser	Linac Coherent Light Source (LCLS)	CXI	0.1?m chamber	50	femtosecond			CSPAD	217.4	millimeter	UO	UO:0000016	2.4	metre	UO	UO:0000008	aerosol	aerodynamic lens injector	room temperature				vacuum	OMIT	OMIT:0015452	4	microJoule per pulse			0.1 x 0.1	micrometer	UO	UO:0000017	Data processing steps used	cheetah	r0025-s01-c03	36/Raw_Files/e625-r0025-s01-c03.xtc	Coherent X-ray Imaging Data Bank (CXIDB)	doi:10.11577/1252456	http://dx.doi.org/10.11577/1252456
RDV	Sample injection at LCLS	X-ray free-electron laser	Linac Coherent Light Source (LCLS)	CXI	0.1?m chamber	50	femtosecond			CSPAD	217.4	millimeter	UO	UO:0000016	2.4	metre	UO	UO:0000008	aerosol	aerodynamic lens injector	room temperature				vacuum	OMIT	OMIT:0015452	4	microJoule per pulse			0.1 x 0.1	micrometer	UO	UO:0000017	Data processing steps used	cheetah	r0025-s01-c04	36/Raw_Files/e625-r0025-s01-c04.xtc	Coherent X-ray Imaging Data Bank (CXIDB)	doi:10.11577/1252456	http://dx.doi.org/10.11577/1252456
RDV	Sample injection at LCLS	X-ray free-electron laser	Linac Coherent Light Source (LCLS)	CXI	0.1?m chamber	50	femtosecond			CSPAD	217.4	millimeter	UO	UO:0000016	2.4	metre	UO	UO:0000008	aerosol	aerodynamic lens injector	room temperature				vacuum	OMIT	OMIT:0015452	4	microJoule per pulse			0.1 x 0.1	micrometer	UO	UO:0000017	Data processing steps used	cheetah	r0025-s01-c05	36/Raw_Files/e625-r0025-s01-c05.xtc	Coherent X-ray Imaging Data Bank (CXIDB)	doi:10.11577/1252456	http://dx.doi.org/10.11577/1252456
RDV	Sample injection at LCLS	X-ray free-electron laser	Linac Coherent Light Source (LCLS)	CXI	0.1?m chamber	50	femtosecond			CSPAD	217.4	millimeter	UO	UO:0000016	2.4	metre	UO	UO:0000008	aerosol	aerodynamic lens injector	room temperature				vacuum	OMIT	OMIT:0015452	4	microJoule per pulse			0.1 x 0.1	micrometer	UO	UO:0000017	Data processing steps used	cheetah	r0025-s01-c06	36/Raw_Files/e625-r0025-s01-c06.xtc	Coherent X-ray Imaging Data Bank (CXIDB)	doi:10.11577/1252456	http://dx.doi.org/10.11577/1252456
RDV	Sample injection at LCLS	X-ray free-electron laser	Linac Coherent Light Source (LCLS)	CXI	0.1?m chamber	50	femtosecond			CSPAD	217.4	millimeter	UO	UO:0000016	2.4	metre	UO	UO:0000008	aerosol	aerodynamic lens injector	room temperature				vacuum	OMIT	OMIT:0015452	4	microJoule per pulse			0.1 x 0.1	micrometer	UO	UO:0000017	Data processing steps used	cheetah	r0025-s02-c00	36/Raw_Files/e625-r0025-s02-c00.xtc	Coherent X-ray Imaging Data Bank (CXIDB)	doi:10.11577/1252456	http://dx.doi.org/10.11577/1252456
RDV	Sample injection at LCLS	X-ray free-electron laser	Linac Coherent Light Source (LCLS)	CXI	0.1?m chamber	50	femtosecond			CSPAD	217.4	millimeter	UO	UO:0000016	2.4	metre	UO	UO:0000008	aerosol	aerodynamic lens injector	room temperature				vacuum	OMIT	OMIT:0015452	4	microJoule per pulse			0.1 x 0.1	micrometer	UO	UO:0000017	Data processing steps used	cheetah	r0025-s02-c01	36/Raw_Files/e625-r0025-s02-c01.xtc	Coherent X-ray Imaging Data Bank (CXIDB)	doi:10.11577/1252456	http://dx.doi.org/10.11577/1252456
RDV	Sample injection at LCLS	X-ray free-electron laser	Linac Coherent Light Source (LCLS)	CXI	0.1?m chamber	50	femtosecond			CSPAD	217.4	millimeter	UO	UO:0000016	2.4	metre	UO	UO:0000008	aerosol	aerodynamic lens injector	room temperature				vacuum	OMIT	OMIT:0015452	4	microJoule per pulse			0.1 x 0.1	micrometer	UO	UO:0000017	Data processing steps used	cheetah	r0025-s02-c02	36/Raw_Files/e625-r0025-s02-c02.xtc	Coherent X-ray Imaging Data Bank (CXIDB)	doi:10.11577/1252456	http://dx.doi.org/10.11577/1252456
RDV	Sample injection at LCLS	X-ray free-electron laser	Linac Coherent Light Source (LCLS)	CXI	0.1?m chamber	50	femtosecond			CSPAD	217.4	millimeter	UO	UO:0000016	2.4	metre	UO	UO:0000008	aerosol	aerodynamic lens injector	room temperature				vacuum	OMIT	OMIT:0015452	4	microJoule per pulse			0.1 x 0.1	micrometer	UO	UO:0000017	Data processing steps used	cheetah	r0025-s02-c03	36/Raw_Files/e625-r0025-s02-c03.xtc	Coherent X-ray Imaging Data Bank (CXIDB)	doi:10.11577/1252456	http://dx.doi.org/10.11577/1252456
RDV	Sample injection at LCLS	X-ray free-electron laser	Linac Coherent Light Source (LCLS)	CXI	0.1?m chamber	50	femtosecond			CSPAD	217.4	millimeter	UO	UO:0000016	2.4	metre	UO	UO:0000008	aerosol	aerodynamic lens injector	room temperature				vacuum	OMIT	OMIT:0015452	4	microJoule per pulse			0.1 x 0.1	micrometer	UO	UO:0000017	Data processing steps used	cheetah	r0025-s02-c04	36/Raw_Files/e625-r0025-s02-c04.xtc	Coherent X-ray Imaging Data Bank (CXIDB)	doi:10.11577/1252456	http://dx.doi.org/10.11577/1252456
RDV	Sample injection at LCLS	X-ray free-electron laser	Linac Coherent Light Source (LCLS)	CXI	0.1?m chamber	50	femtosecond			CSPAD	217.4	millimeter	UO	UO:0000016	2.4	metre	UO	UO:0000008	aerosol	aerodynamic lens injector	room temperature				vacuum	OMIT	OMIT:0015452	4	microJoule per pulse			0.1 x 0.1	micrometer	UO	UO:0000017	Data processing steps used	cheetah	r0025-s02-c05	36/Raw_Files/e625-r0025-s02-c05.xtc	Coherent X-ray Imaging Data Bank (CXIDB)	doi:10.11577/1252456	http://dx.doi.org/10.11577/1252456
RDV	Sample injection at LCLS	X-ray free-electron laser	Linac Coherent Light Source (LCLS)	CXI	0.1?m chamber	50	femtosecond			CSPAD	217.4	millimeter	UO	UO:0000016	2.4	metre	UO	UO:0000008	aerosol	aerodynamic lens injector	room temperature				vacuum	OMIT	OMIT:0015452	4	microJoule per pulse			0.1 x 0.1	micrometer	UO	UO:0000017	Data processing steps used	cheetah	r0025-s02-c06	36/Raw_Files/e625-r0025-s02-c06.xtc	Coherent X-ray Imaging Data Bank (CXIDB)	doi:10.11577/1252456	http://dx.doi.org/10.11577/1252456
RDV	Sample injection at LCLS	X-ray free-electron laser	Linac Coherent Light Source (LCLS)	CXI	0.1?m chamber	50	femtosecond			CSPAD	217.4	millimeter	UO	UO:0000016	2.4	metre	UO	UO:0000008	aerosol	aerodynamic lens injector	room temperature				vacuum	OMIT	OMIT:0015452	4	microJoule per pulse			0.1 x 0.1	micrometer	UO	UO:0000017	Data processing steps used	cheetah	r0025-s03-c00	36/Raw_Files/e625-r0025-s03-c00.xtc	Coherent X-ray Imaging Data Bank (CXIDB)	doi:10.11577/1252456	http://dx.doi.org/10.11577/1252456
RDV	Sample injection at LCLS	X-ray free-electron laser	Linac Coherent Light Source (LCLS)	CXI	0.1?m chamber	50	femtosecond			CSPAD	217.4	millimeter	UO	UO:0000016	2.4	metre	UO	UO:0000008	aerosol	aerodynamic lens injector	room temperature				vacuum	OMIT	OMIT:0015452	4	microJoule per pulse			0.1 x 0.1	micrometer	UO	UO:0000017	Data processing steps used	cheetah	r0025-s03-c01	36/Raw_Files/e625-r0025-s03-c01.xtc	Coherent X-ray Imaging Data Bank (CXIDB)	doi:10.11577/1252456	http://dx.doi.org/10.11577/1252456
RDV	Sample injection at LCLS	X-ray free-electron laser	Linac Coherent Light Source (LCLS)	CXI	0.1?m chamber	50	femtosecond			CSPAD	217.4	millimeter	UO	UO:0000016	2.4	metre	UO	UO:0000008	aerosol	aerodynamic lens injector	room temperature				vacuum	OMIT	OMIT:0015452	4	microJoule per pulse			0.1 x 0.1	micrometer	UO	UO:0000017	Data processing steps used	cheetah	r0025-s03-c02	36/Raw_Files/e625-r0025-s03-c02.xtc	Coherent X-ray Imaging Data Bank (CXIDB)	doi:10.11577/1252456	http://dx.doi.org/10.11577/1252456
RDV	Sample injection at LCLS	X-ray free-electron laser	Linac Coherent Light Source (LCLS)	CXI	0.1?m chamber	50	femtosecond			CSPAD	217.4	millimeter	UO	UO:0000016	2.4	metre	UO	UO:0000008	aerosol	aerodynamic lens injector	room temperature				vacuum	OMIT	OMIT:0015452	4	microJoule per pulse			0.1 x 0.1	micrometer	UO	UO:0000017	Data processing steps used	cheetah	r0025-s03-c03	36/Raw_Files/e625-r0025-s03-c03.xtc	Coherent X-ray Imaging Data Bank (CXIDB)	doi:10.11577/1252456	http://dx.doi.org/10.11577/1252456
RDV	Sample injection at LCLS	X-ray free-electron laser	Linac Coherent Light Source (LCLS)	CXI	0.1?m chamber	50	femtosecond			CSPAD	217.4	millimeter	UO	UO:0000016	2.4	metre	UO	UO:0000008	aerosol	aerodynamic lens injector	room temperature				vacuum	OMIT	OMIT:0015452	4	microJoule per pulse			0.1 x 0.1	micrometer	UO	UO:0000017	Data processing steps used	cheetah	r0025-s03-c04	36/Raw_Files/e625-r0025-s03-c04.xtc	Coherent X-ray Imaging Data Bank (CXIDB)	doi:10.11577/1252456	http://dx.doi.org/10.11577/1252456
RDV	Sample injection at LCLS	X-ray free-electron laser	Linac Coherent Light Source (LCLS)	CXI	0.1?m chamber	50	femtosecond			CSPAD	217.4	millimeter	UO	UO:0000016	2.4	metre	UO	UO:0000008	aerosol	aerodynamic lens injector	room temperature				vacuum	OMIT	OMIT:0015452	4	microJoule per pulse			0.1 x 0.1	micrometer	UO	UO:0000017	Data processing steps used	cheetah	r0025-s03-c05	36/Raw_Files/e625-r0025-s03-c05.xtc	Coherent X-ray Imaging Data Bank (CXIDB)	doi:10.11577/1252456	http://dx.doi.org/10.11577/1252456
RDV	Sample injection at LCLS	X-ray free-electron laser	Linac Coherent Light Source (LCLS)	CXI	0.1?m chamber	50	femtosecond			CSPAD	217.4	millimeter	UO	UO:0000016	2.4	metre	UO	UO:0000008	aerosol	aerodynamic lens injector	room temperature				vacuum	OMIT	OMIT:0015452	4	microJoule per pulse			0.1 x 0.1	micrometer	UO	UO:0000017	Data processing steps used	cheetah	r0025-s03-c06	36/Raw_Files/e625-r0025-s03-c06.xtc	Coherent X-ray Imaging Data Bank (CXIDB)	doi:10.11577/1252456	http://dx.doi.org/10.11577/1252456
RDV	Sample injection at LCLS	X-ray free-electron laser	Linac Coherent Light Source (LCLS)	CXI	0.1?m chamber	50	femtosecond			CSPAD	217.4	millimeter	UO	UO:0000016	2.4	metre	UO	UO:0000008	aerosol	aerodynamic lens injector	room temperature				vacuum	OMIT	OMIT:0015452	4	microJoule per pulse			0.1 x 0.1	micrometer	UO	UO:0000017	Data processing steps used	cheetah	r0025-s04-c00	36/Raw_Files/e625-r0025-s04-c00.xtc	Coherent X-ray Imaging Data Bank (CXIDB)	doi:10.11577/1252456	http://dx.doi.org/10.11577/1252456
RDV	Sample injection at LCLS	X-ray free-electron laser	Linac Coherent Light Source (LCLS)	CXI	0.1?m chamber	50	femtosecond			CSPAD	217.4	millimeter	UO	UO:0000016	2.4	metre	UO	UO:0000008	aerosol	aerodynamic lens injector	room temperature				vacuum	OMIT	OMIT:0015452	4	microJoule per pulse			0.1 x 0.1	micrometer	UO	UO:0000017	Data processing steps used	cheetah	r0025-s04-c01	36/Raw_Files/e625-r0025-s04-c01.xtc	Coherent X-ray Imaging Data Bank (CXIDB)	doi:10.11577/1252456	http://dx.doi.org/10.11577/1252456
RDV	Sample injection at LCLS	X-ray free-electron laser	Linac Coherent Light Source (LCLS)	CXI	0.1?m chamber	50	femtosecond			CSPAD	217.4	millimeter	UO	UO:0000016	2.4	metre	UO	UO:0000008	aerosol	aerodynamic lens injector	room temperature				vacuum	OMIT	OMIT:0015452	4	microJoule per pulse			0.1 x 0.1	micrometer	UO	UO:0000017	Data processing steps used	cheetah	r0025-s04-c02	36/Raw_Files/e625-r0025-s04-c02.xtc	Coherent X-ray Imaging Data Bank (CXIDB)	doi:10.11577/1252456	http://dx.doi.org/10.11577/1252456
RDV	Sample injection at LCLS	X-ray free-electron laser	Linac Coherent Light Source (LCLS)	CXI	0.1?m chamber	50	femtosecond			CSPAD	217.4	millimeter	UO	UO:0000016	2.4	metre	UO	UO:0000008	aerosol	aerodynamic lens injector	room temperature				vacuum	OMIT	OMIT:0015452	4	microJoule per pulse			0.1 x 0.1	micrometer	UO	UO:0000017	Data processing steps used	cheetah	r0025-s04-c03	36/Raw_Files/e625-r0025-s04-c03.xtc	Coherent X-ray Imaging Data Bank (CXIDB)	doi:10.11577/1252456	http://dx.doi.org/10.11577/1252456
RDV	Sample injection at LCLS	X-ray free-electron laser	Linac Coherent Light Source (LCLS)	CXI	0.1?m chamber	50	femtosecond			CSPAD	217.4	millimeter	UO	UO:0000016	2.4	metre	UO	UO:0000008	aerosol	aerodynamic lens injector	room temperature				vacuum	OMIT	OMIT:0015452	4	microJoule per pulse			0.1 x 0.1	micrometer	UO	UO:0000017	Data processing steps used	cheetah	r0025-s04-c04	36/Raw_Files/e625-r0025-s04-c04.xtc	Coherent X-ray Imaging Data Bank (CXIDB)	doi:10.11577/1252456	http://dx.doi.org/10.11577/1252456
RDV	Sample injection at LCLS	X-ray free-electron laser	Linac Coherent Light Source (LCLS)	CXI	0.1?m chamber	50	femtosecond			CSPAD	217.4	millimeter	UO	UO:0000016	2.4	metre	UO	UO:0000008	aerosol	aerodynamic lens injector	room temperature				vacuum	OMIT	OMIT:0015452	4	microJoule per pulse			0.1 x 0.1	micrometer	UO	UO:0000017	Data processing steps used	cheetah	r0025-s04-c05	36/Raw_Files/e625-r0025-s04-c05.xtc	Coherent X-ray Imaging Data Bank (CXIDB)	doi:10.11577/1252456	http://dx.doi.org/10.11577/1252456
RDV	Sample injection at LCLS	X-ray free-electron laser	Linac Coherent Light Source (LCLS)	CXI	0.1?m chamber	50	femtosecond			CSPAD	217.4	millimeter	UO	UO:0000016	2.4	metre	UO	UO:0000008	aerosol	aerodynamic lens injector	room temperature				vacuum	OMIT	OMIT:0015452	4	microJoule per pulse			0.1 x 0.1	micrometer	UO	UO:0000017	Data processing steps used	cheetah	r0025-s04-c06	36/Raw_Files/e625-r0025-s04-c06.xtc	Coherent X-ray Imaging Data Bank (CXIDB)	doi:10.11577/1252456	http://dx.doi.org/10.11577/1252456
RDV	Sample injection at LCLS	X-ray free-electron laser	Linac Coherent Light Source (LCLS)	CXI	0.1?m chamber	50	femtosecond			CSPAD	217.4	millimeter	UO	UO:0000016	2.4	metre	UO	UO:0000008	aerosol	aerodynamic lens injector	room temperature				vacuum	OMIT	OMIT:0015452	4	microJoule per pulse			0.1 x 0.1	micrometer	UO	UO:0000017	Data processing steps used	cheetah	r0026-s00-c00	36/Raw_Files/e625-r0026-s00-c00.xtc	Coherent X-ray Imaging Data Bank (CXIDB)	doi:10.11577/1252456	http://dx.doi.org/10.11577/1252456
RDV	Sample injection at LCLS	X-ray free-electron laser	Linac Coherent Light Source (LCLS)	CXI	0.1?m chamber	50	femtosecond			CSPAD	217.4	millimeter	UO	UO:0000016	2.4	metre	UO	UO:0000008	aerosol	aerodynamic lens injector	room temperature				vacuum	OMIT	OMIT:0015452	4	microJoule per pulse			0.1 x 0.1	micrometer	UO	UO:0000017	Data processing steps used	cheetah	r0026-s01-c00	36/Raw_Files/e625-r0026-s01-c00.xtc	Coherent X-ray Imaging Data Bank (CXIDB)	doi:10.11577/1252456	http://dx.doi.org/10.11577/1252456
RDV	Sample injection at LCLS	X-ray free-electron laser	Linac Coherent Light Source (LCLS)	CXI	0.1?m chamber	50	femtosecond			CSPAD	217.4	millimeter	UO	UO:0000016	2.4	metre	UO	UO:0000008	aerosol	aerodynamic lens injector	room temperature				vacuum	OMIT	OMIT:0015452	4	microJoule per pulse			0.1 x 0.1	micrometer	UO	UO:0000017	Data processing steps used	cheetah	r0026-s02-c00	36/Raw_Files/e625-r0026-s02-c00.xtc	Coherent X-ray Imaging Data Bank (CXIDB)	doi:10.11577/1252456	http://dx.doi.org/10.11577/1252456
RDV	Sample injection at LCLS	X-ray free-electron laser	Linac Coherent Light Source (LCLS)	CXI	0.1?m chamber	50	femtosecond			CSPAD	217.4	millimeter	UO	UO:0000016	2.4	metre	UO	UO:0000008	aerosol	aerodynamic lens injector	room temperature				vacuum	OMIT	OMIT:0015452	4	microJoule per pulse			0.1 x 0.1	micrometer	UO	UO:0000017	Data processing steps used	cheetah	r0026-s03-c00	36/Raw_Files/e625-r0026-s03-c00.xtc	Coherent X-ray Imaging Data Bank (CXIDB)	doi:10.11577/1252456	http://dx.doi.org/10.11577/1252456
RDV	Sample injection at LCLS	X-ray free-electron laser	Linac Coherent Light Source (LCLS)	CXI	0.1?m chamber	50	femtosecond			CSPAD	217.4	millimeter	UO	UO:0000016	2.4	metre	UO	UO:0000008	aerosol	aerodynamic lens injector	room temperature				vacuum	OMIT	OMIT:0015452	4	microJoule per pulse			0.1 x 0.1	micrometer	UO	UO:0000017	Data processing steps used	cheetah	r0026-s04-c00	36/Raw_Files/e625-r0026-s04-c00.xtc	Coherent X-ray Imaging Data Bank (CXIDB)	doi:10.11577/1252456	http://dx.doi.org/10.11577/1252456
RDV	Sample injection at LCLS	X-ray free-electron laser	Linac Coherent Light Source (LCLS)	CXI	0.1?m chamber	50	femtosecond			CSPAD	217.4	millimeter	UO	UO:0000016	2.4	metre	UO	UO:0000008	aerosol	aerodynamic lens injector	room temperature				vacuum	OMIT	OMIT:0015452	4	microJoule per pulse			0.1 x 0.1	micrometer	UO	UO:0000017	Data processing steps used	cheetah	r0027-s00-c00	36/Raw_Files/e625-r0027-s00-c00.xtc	Coherent X-ray Imaging Data Bank (CXIDB)	doi:10.11577/1252456	http://dx.doi.org/10.11577/1252456
RDV	Sample injection at LCLS	X-ray free-electron laser	Linac Coherent Light Source (LCLS)	CXI	0.1?m chamber	50	femtosecond			CSPAD	217.4	millimeter	UO	UO:0000016	2.4	metre	UO	UO:0000008	aerosol	aerodynamic lens injector	room temperature				vacuum	OMIT	OMIT:0015452	4	microJoule per pulse			0.1 x 0.1	micrometer	UO	UO:0000017	Data processing steps used	cheetah	r0027-s00-c01	36/Raw_Files/e625-r0027-s00-c01.xtc	Coherent X-ray Imaging Data Bank (CXIDB)	doi:10.11577/1252456	http://dx.doi.org/10.11577/1252456
RDV	Sample injection at LCLS	X-ray free-electron laser	Linac Coherent Light Source (LCLS)	CXI	0.1?m chamber	50	femtosecond			CSPAD	217.4	millimeter	UO	UO:0000016	2.4	metre	UO	UO:0000008	aerosol	aerodynamic lens injector	room temperature				vacuum	OMIT	OMIT:0015452	4	microJoule per pulse			0.1 x 0.1	micrometer	UO	UO:0000017	Data processing steps used	cheetah	r0027-s00-c02	36/Raw_Files/e625-r0027-s00-c02.xtc	Coherent X-ray Imaging Data Bank (CXIDB)	doi:10.11577/1252456	http://dx.doi.org/10.11577/1252456
RDV	Sample injection at LCLS	X-ray free-electron laser	Linac Coherent Light Source (LCLS)	CXI	0.1?m chamber	50	femtosecond			CSPAD	217.4	millimeter	UO	UO:0000016	2.4	metre	UO	UO:0000008	aerosol	aerodynamic lens injector	room temperature				vacuum	OMIT	OMIT:0015452	4	microJoule per pulse			0.1 x 0.1	micrometer	UO	UO:0000017	Data processing steps used	cheetah	r0027-s00-c03	36/Raw_Files/e625-r0027-s00-c03.xtc	Coherent X-ray Imaging Data Bank (CXIDB)	doi:10.11577/1252456	http://dx.doi.org/10.11577/1252456
RDV	Sample injection at LCLS	X-ray free-electron laser	Linac Coherent Light Source (LCLS)	CXI	0.1?m chamber	50	femtosecond			CSPAD	217.4	millimeter	UO	UO:0000016	2.4	metre	UO	UO:0000008	aerosol	aerodynamic lens injector	room temperature				vacuum	OMIT	OMIT:0015452	4	microJoule per pulse			0.1 x 0.1	micrometer	UO	UO:0000017	Data processing steps used	cheetah	r0027-s01-c00	36/Raw_Files/e625-r0027-s01-c00.xtc	Coherent X-ray Imaging Data Bank (CXIDB)	doi:10.11577/1252456	http://dx.doi.org/10.11577/1252456
RDV	Sample injection at LCLS	X-ray free-electron laser	Linac Coherent Light Source (LCLS)	CXI	0.1?m chamber	50	femtosecond			CSPAD	217.4	millimeter	UO	UO:0000016	2.4	metre	UO	UO:0000008	aerosol	aerodynamic lens injector	room temperature				vacuum	OMIT	OMIT:0015452	4	microJoule per pulse			0.1 x 0.1	micrometer	UO	UO:0000017	Data processing steps used	cheetah	r0027-s01-c01	36/Raw_Files/e625-r0027-s01-c01.xtc	Coherent X-ray Imaging Data Bank (CXIDB)	doi:10.11577/1252456	http://dx.doi.org/10.11577/1252456
RDV	Sample injection at LCLS	X-ray free-electron laser	Linac Coherent Light Source (LCLS)	CXI	0.1?m chamber	50	femtosecond			CSPAD	217.4	millimeter	UO	UO:0000016	2.4	metre	UO	UO:0000008	aerosol	aerodynamic lens injector	room temperature				vacuum	OMIT	OMIT:0015452	4	microJoule per pulse			0.1 x 0.1	micrometer	UO	UO:0000017	Data processing steps used	cheetah	r0027-s01-c02	36/Raw_Files/e625-r0027-s01-c02.xtc	Coherent X-ray Imaging Data Bank (CXIDB)	doi:10.11577/1252456	http://dx.doi.org/10.11577/1252456
RDV	Sample injection at LCLS	X-ray free-electron laser	Linac Coherent Light Source (LCLS)	CXI	0.1?m chamber	50	femtosecond			CSPAD	217.4	millimeter	UO	UO:0000016	2.4	metre	UO	UO:0000008	aerosol	aerodynamic lens injector	room temperature				vacuum	OMIT	OMIT:0015452	4	microJoule per pulse			0.1 x 0.1	micrometer	UO	UO:0000017	Data processing steps used	cheetah	r0027-s01-c03	36/Raw_Files/e625-r0027-s01-c03.xtc	Coherent X-ray Imaging Data Bank (CXIDB)	doi:10.11577/1252456	http://dx.doi.org/10.11577/1252456
RDV	Sample injection at LCLS	X-ray free-electron laser	Linac Coherent Light Source (LCLS)	CXI	0.1?m chamber	50	femtosecond			CSPAD	217.4	millimeter	UO	UO:0000016	2.4	metre	UO	UO:0000008	aerosol	aerodynamic lens injector	room temperature				vacuum	OMIT	OMIT:0015452	4	microJoule per pulse			0.1 x 0.1	micrometer	UO	UO:0000017	Data processing steps used	cheetah	r0027-s02-c00	36/Raw_Files/e625-r0027-s02-c00.xtc	Coherent X-ray Imaging Data Bank (CXIDB)	doi:10.11577/1252456	http://dx.doi.org/10.11577/1252456
RDV	Sample injection at LCLS	X-ray free-electron laser	Linac Coherent Light Source (LCLS)	CXI	0.1?m chamber	50	femtosecond			CSPAD	217.4	millimeter	UO	UO:0000016	2.4	metre	UO	UO:0000008	aerosol	aerodynamic lens injector	room temperature				vacuum	OMIT	OMIT:0015452	4	microJoule per pulse			0.1 x 0.1	micrometer	UO	UO:0000017	Data processing steps used	cheetah	r0027-s02-c01	36/Raw_Files/e625-r0027-s02-c01.xtc	Coherent X-ray Imaging Data Bank (CXIDB)	doi:10.11577/1252456	http://dx.doi.org/10.11577/1252456
RDV	Sample injection at LCLS	X-ray free-electron laser	Linac Coherent Light Source (LCLS)	CXI	0.1?m chamber	50	femtosecond			CSPAD	217.4	millimeter	UO	UO:0000016	2.4	metre	UO	UO:0000008	aerosol	aerodynamic lens injector	room temperature				vacuum	OMIT	OMIT:0015452	4	microJoule per pulse			0.1 x 0.1	micrometer	UO	UO:0000017	Data processing steps used	cheetah	r0027-s02-c02	36/Raw_Files/e625-r0027-s02-c02.xtc	Coherent X-ray Imaging Data Bank (CXIDB)	doi:10.11577/1252456	http://dx.doi.org/10.11577/1252456
RDV	Sample injection at LCLS	X-ray free-electron laser	Linac Coherent Light Source (LCLS)	CXI	0.1?m chamber	50	femtosecond			CSPAD	217.4	millimeter	UO	UO:0000016	2.4	metre	UO	UO:0000008	aerosol	aerodynamic lens injector	room temperature				vacuum	OMIT	OMIT:0015452	4	microJoule per pulse			0.1 x 0.1	micrometer	UO	UO:0000017	Data processing steps used	cheetah	r0027-s02-c03	36/Raw_Files/e625-r0027-s02-c03.xtc	Coherent X-ray Imaging Data Bank (CXIDB)	doi:10.11577/1252456	http://dx.doi.org/10.11577/1252456
RDV	Sample injection at LCLS	X-ray free-electron laser	Linac Coherent Light Source (LCLS)	CXI	0.1?m chamber	50	femtosecond			CSPAD	217.4	millimeter	UO	UO:0000016	2.4	metre	UO	UO:0000008	aerosol	aerodynamic lens injector	room temperature				vacuum	OMIT	OMIT:0015452	4	microJoule per pulse			0.1 x 0.1	micrometer	UO	UO:0000017	Data processing steps used	cheetah	r0027-s03-c00	36/Raw_Files/e625-r0027-s03-c00.xtc	Coherent X-ray Imaging Data Bank (CXIDB)	doi:10.11577/1252456	http://dx.doi.org/10.11577/1252456
RDV	Sample injection at LCLS	X-ray free-electron laser	Linac Coherent Light Source (LCLS)	CXI	0.1?m chamber	50	femtosecond			CSPAD	217.4	millimeter	UO	UO:0000016	2.4	metre	UO	UO:0000008	aerosol	aerodynamic lens injector	room temperature				vacuum	OMIT	OMIT:0015452	4	microJoule per pulse			0.1 x 0.1	micrometer	UO	UO:0000017	Data processing steps used	cheetah	r0027-s03-c01	36/Raw_Files/e625-r0027-s03-c01.xtc	Coherent X-ray Imaging Data Bank (CXIDB)	doi:10.11577/1252456	http://dx.doi.org/10.11577/1252456
RDV	Sample injection at LCLS	X-ray free-electron laser	Linac Coherent Light Source (LCLS)	CXI	0.1?m chamber	50	femtosecond			CSPAD	217.4	millimeter	UO	UO:0000016	2.4	metre	UO	UO:0000008	aerosol	aerodynamic lens injector	room temperature				vacuum	OMIT	OMIT:0015452	4	microJoule per pulse			0.1 x 0.1	micrometer	UO	UO:0000017	Data processing steps used	cheetah	r0027-s03-c02	36/Raw_Files/e625-r0027-s03-c02.xtc	Coherent X-ray Imaging Data Bank (CXIDB)	doi:10.11577/1252456	http://dx.doi.org/10.11577/1252456
RDV	Sample injection at LCLS	X-ray free-electron laser	Linac Coherent Light Source (LCLS)	CXI	0.1?m chamber	50	femtosecond			CSPAD	217.4	millimeter	UO	UO:0000016	2.4	metre	UO	UO:0000008	aerosol	aerodynamic lens injector	room temperature				vacuum	OMIT	OMIT:0015452	4	microJoule per pulse			0.1 x 0.1	micrometer	UO	UO:0000017	Data processing steps used	cheetah	r0027-s03-c03	36/Raw_Files/e625-r0027-s03-c03.xtc	Coherent X-ray Imaging Data Bank (CXIDB)	doi:10.11577/1252456	http://dx.doi.org/10.11577/1252456
RDV	Sample injection at LCLS	X-ray free-electron laser	Linac Coherent Light Source (LCLS)	CXI	0.1?m chamber	50	femtosecond			CSPAD	217.4	millimeter	UO	UO:0000016	2.4	metre	UO	UO:0000008	aerosol	aerodynamic lens injector	room temperature				vacuum	OMIT	OMIT:0015452	4	microJoule per pulse			0.1 x 0.1	micrometer	UO	UO:0000017	Data processing steps used	cheetah	r0027-s04-c00	36/Raw_Files/e625-r0027-s04-c00.xtc	Coherent X-ray Imaging Data Bank (CXIDB)	doi:10.11577/1252456	http://dx.doi.org/10.11577/1252456
RDV	Sample injection at LCLS	X-ray free-electron laser	Linac Coherent Light Source (LCLS)	CXI	0.1?m chamber	50	femtosecond			CSPAD	217.4	millimeter	UO	UO:0000016	2.4	metre	UO	UO:0000008	aerosol	aerodynamic lens injector	room temperature				vacuum	OMIT	OMIT:0015452	4	microJoule per pulse			0.1 x 0.1	micrometer	UO	UO:0000017	Data processing steps used	cheetah	r0027-s04-c01	36/Raw_Files/e625-r0027-s04-c01.xtc	Coherent X-ray Imaging Data Bank (CXIDB)	doi:10.11577/1252456	http://dx.doi.org/10.11577/1252456
RDV	Sample injection at LCLS	X-ray free-electron laser	Linac Coherent Light Source (LCLS)	CXI	0.1?m chamber	50	femtosecond			CSPAD	217.4	millimeter	UO	UO:0000016	2.4	metre	UO	UO:0000008	aerosol	aerodynamic lens injector	room temperature				vacuum	OMIT	OMIT:0015452	4	microJoule per pulse			0.1 x 0.1	micrometer	UO	UO:0000017	Data processing steps used	cheetah	r0027-s04-c02	36/Raw_Files/e625-r0027-s04-c02.xtc	Coherent X-ray Imaging Data Bank (CXIDB)	doi:10.11577/1252456	http://dx.doi.org/10.11577/1252456
RDV	Sample injection at LCLS	X-ray free-electron laser	Linac Coherent Light Source (LCLS)	CXI	0.1?m chamber	50	femtosecond			CSPAD	217.4	millimeter	UO	UO:0000016	2.4	metre	UO	UO:0000008	aerosol	aerodynamic lens injector	room temperature				vacuum	OMIT	OMIT:0015452	4	microJoule per pulse			0.1 x 0.1	micrometer	UO	UO:0000017	Data processing steps used	cheetah	r0027-s04-c03	36/Raw_Files/e625-r0027-s04-c03.xtc	Coherent X-ray Imaging Data Bank (CXIDB)	doi:10.11577/1252456	http://dx.doi.org/10.11577/1252456
RDV	Sample injection at LCLS	X-ray free-electron laser	Linac Coherent Light Source (LCLS)	CXI	0.1?m chamber	50	femtosecond			CSPAD	217.4	millimeter	UO	UO:0000016	2.4	metre	UO	UO:0000008	aerosol	aerodynamic lens injector	room temperature				vacuum	OMIT	OMIT:0015452	4	microJoule per pulse			0.1 x 0.1	micrometer	UO	UO:0000017	Data processing steps used	cheetah	r0028-s00-c00	36/Raw_Files/e625-r0028-s00-c00.xtc	Coherent X-ray Imaging Data Bank (CXIDB)	doi:10.11577/1252456	http://dx.doi.org/10.11577/1252456
RDV	Sample injection at LCLS	X-ray free-electron laser	Linac Coherent Light Source (LCLS)	CXI	0.1?m chamber	50	femtosecond			CSPAD	217.4	millimeter	UO	UO:0000016	2.4	metre	UO	UO:0000008	aerosol	aerodynamic lens injector	room temperature				vacuum	OMIT	OMIT:0015452	4	microJoule per pulse			0.1 x 0.1	micrometer	UO	UO:0000017	Data processing steps used	cheetah	r0028-s00-c01	36/Raw_Files/e625-r0028-s00-c01.xtc	Coherent X-ray Imaging Data Bank (CXIDB)	doi:10.11577/1252456	http://dx.doi.org/10.11577/1252456
RDV	Sample injection at LCLS	X-ray free-electron laser	Linac Coherent Light Source (LCLS)	CXI	0.1?m chamber	50	femtosecond			CSPAD	217.4	millimeter	UO	UO:0000016	2.4	metre	UO	UO:0000008	aerosol	aerodynamic lens injector	room temperature				vacuum	OMIT	OMIT:0015452	4	microJoule per pulse			0.1 x 0.1	micrometer	UO	UO:0000017	Data processing steps used	cheetah	r0028-s00-c02	36/Raw_Files/e625-r0028-s00-c02.xtc	Coherent X-ray Imaging Data Bank (CXIDB)	doi:10.11577/1252456	http://dx.doi.org/10.11577/1252456
RDV	Sample injection at LCLS	X-ray free-electron laser	Linac Coherent Light Source (LCLS)	CXI	0.1?m chamber	50	femtosecond			CSPAD	217.4	millimeter	UO	UO:0000016	2.4	metre	UO	UO:0000008	aerosol	aerodynamic lens injector	room temperature				vacuum	OMIT	OMIT:0015452	4	microJoule per pulse			0.1 x 0.1	micrometer	UO	UO:0000017	Data processing steps used	cheetah	r0028-s00-c03	36/Raw_Files/e625-r0028-s00-c03.xtc	Coherent X-ray Imaging Data Bank (CXIDB)	doi:10.11577/1252456	http://dx.doi.org/10.11577/1252456
RDV	Sample injection at LCLS	X-ray free-electron laser	Linac Coherent Light Source (LCLS)	CXI	0.1?m chamber	50	femtosecond			CSPAD	217.4	millimeter	UO	UO:0000016	2.4	metre	UO	UO:0000008	aerosol	aerodynamic lens injector	room temperature				vacuum	OMIT	OMIT:0015452	4	microJoule per pulse			0.1 x 0.1	micrometer	UO	UO:0000017	Data processing steps used	cheetah	r0028-s01-c00	36/Raw_Files/e625-r0028-s01-c00.xtc	Coherent X-ray Imaging Data Bank (CXIDB)	doi:10.11577/1252456	http://dx.doi.org/10.11577/1252456
RDV	Sample injection at LCLS	X-ray free-electron laser	Linac Coherent Light Source (LCLS)	CXI	0.1?m chamber	50	femtosecond			CSPAD	217.4	millimeter	UO	UO:0000016	2.4	metre	UO	UO:0000008	aerosol	aerodynamic lens injector	room temperature				vacuum	OMIT	OMIT:0015452	4	microJoule per pulse			0.1 x 0.1	micrometer	UO	UO:0000017	Data processing steps used	cheetah	r0028-s01-c01	36/Raw_Files/e625-r0028-s01-c01.xtc	Coherent X-ray Imaging Data Bank (CXIDB)	doi:10.11577/1252456	http://dx.doi.org/10.11577/1252456
RDV	Sample injection at LCLS	X-ray free-electron laser	Linac Coherent Light Source (LCLS)	CXI	0.1?m chamber	50	femtosecond			CSPAD	217.4	millimeter	UO	UO:0000016	2.4	metre	UO	UO:0000008	aerosol	aerodynamic lens injector	room temperature				vacuum	OMIT	OMIT:0015452	4	microJoule per pulse			0.1 x 0.1	micrometer	UO	UO:0000017	Data processing steps used	cheetah	r0028-s01-c02	36/Raw_Files/e625-r0028-s01-c02.xtc	Coherent X-ray Imaging Data Bank (CXIDB)	doi:10.11577/1252456	http://dx.doi.org/10.11577/1252456
RDV	Sample injection at LCLS	X-ray free-electron laser	Linac Coherent Light Source (LCLS)	CXI	0.1?m chamber	50	femtosecond			CSPAD	217.4	millimeter	UO	UO:0000016	2.4	metre	UO	UO:0000008	aerosol	aerodynamic lens injector	room temperature				vacuum	OMIT	OMIT:0015452	4	microJoule per pulse			0.1 x 0.1	micrometer	UO	UO:0000017	Data processing steps used	cheetah	r0028-s01-c03	36/Raw_Files/e625-r0028-s01-c03.xtc	Coherent X-ray Imaging Data Bank (CXIDB)	doi:10.11577/1252456	http://dx.doi.org/10.11577/1252456
RDV	Sample injection at LCLS	X-ray free-electron laser	Linac Coherent Light Source (LCLS)	CXI	0.1?m chamber	50	femtosecond			CSPAD	217.4	millimeter	UO	UO:0000016	2.4	metre	UO	UO:0000008	aerosol	aerodynamic lens injector	room temperature				vacuum	OMIT	OMIT:0015452	4	microJoule per pulse			0.1 x 0.1	micrometer	UO	UO:0000017	Data processing steps used	cheetah	r0028-s02-c00	36/Raw_Files/e625-r0028-s02-c00.xtc	Coherent X-ray Imaging Data Bank (CXIDB)	doi:10.11577/1252456	http://dx.doi.org/10.11577/1252456
RDV	Sample injection at LCLS	X-ray free-electron laser	Linac Coherent Light Source (LCLS)	CXI	0.1?m chamber	50	femtosecond			CSPAD	217.4	millimeter	UO	UO:0000016	2.4	metre	UO	UO:0000008	aerosol	aerodynamic lens injector	room temperature				vacuum	OMIT	OMIT:0015452	4	microJoule per pulse			0.1 x 0.1	micrometer	UO	UO:0000017	Data processing steps used	cheetah	r0028-s02-c01	36/Raw_Files/e625-r0028-s02-c01.xtc	Coherent X-ray Imaging Data Bank (CXIDB)	doi:10.11577/1252456	http://dx.doi.org/10.11577/1252456
RDV	Sample injection at LCLS	X-ray free-electron laser	Linac Coherent Light Source (LCLS)	CXI	0.1?m chamber	50	femtosecond			CSPAD	217.4	millimeter	UO	UO:0000016	2.4	metre	UO	UO:0000008	aerosol	aerodynamic lens injector	room temperature				vacuum	OMIT	OMIT:0015452	4	microJoule per pulse			0.1 x 0.1	micrometer	UO	UO:0000017	Data processing steps used	cheetah	r0028-s02-c02	36/Raw_Files/e625-r0028-s02-c02.xtc	Coherent X-ray Imaging Data Bank (CXIDB)	doi:10.11577/1252456	http://dx.doi.org/10.11577/1252456
RDV	Sample injection at LCLS	X-ray free-electron laser	Linac Coherent Light Source (LCLS)	CXI	0.1?m chamber	50	femtosecond			CSPAD	217.4	millimeter	UO	UO:0000016	2.4	metre	UO	UO:0000008	aerosol	aerodynamic lens injector	room temperature				vacuum	OMIT	OMIT:0015452	4	microJoule per pulse			0.1 x 0.1	micrometer	UO	UO:0000017	Data processing steps used	cheetah	r0028-s02-c03	36/Raw_Files/e625-r0028-s02-c03.xtc	Coherent X-ray Imaging Data Bank (CXIDB)	doi:10.11577/1252456	http://dx.doi.org/10.11577/1252456
RDV	Sample injection at LCLS	X-ray free-electron laser	Linac Coherent Light Source (LCLS)	CXI	0.1?m chamber	50	femtosecond			CSPAD	217.4	millimeter	UO	UO:0000016	2.4	metre	UO	UO:0000008	aerosol	aerodynamic lens injector	room temperature				vacuum	OMIT	OMIT:0015452	4	microJoule per pulse			0.1 x 0.1	micrometer	UO	UO:0000017	Data processing steps used	cheetah	r0028-s03-c00	36/Raw_Files/e625-r0028-s03-c00.xtc	Coherent X-ray Imaging Data Bank (CXIDB)	doi:10.11577/1252456	http://dx.doi.org/10.11577/1252456
RDV	Sample injection at LCLS	X-ray free-electron laser	Linac Coherent Light Source (LCLS)	CXI	0.1?m chamber	50	femtosecond			CSPAD	217.4	millimeter	UO	UO:0000016	2.4	metre	UO	UO:0000008	aerosol	aerodynamic lens injector	room temperature				vacuum	OMIT	OMIT:0015452	4	microJoule per pulse			0.1 x 0.1	micrometer	UO	UO:0000017	Data processing steps used	cheetah	r0028-s03-c01	36/Raw_Files/e625-r0028-s03-c01.xtc	Coherent X-ray Imaging Data Bank (CXIDB)	doi:10.11577/1252456	http://dx.doi.org/10.11577/1252456
RDV	Sample injection at LCLS	X-ray free-electron laser	Linac Coherent Light Source (LCLS)	CXI	0.1?m chamber	50	femtosecond			CSPAD	217.4	millimeter	UO	UO:0000016	2.4	metre	UO	UO:0000008	aerosol	aerodynamic lens injector	room temperature				vacuum	OMIT	OMIT:0015452	4	microJoule per pulse			0.1 x 0.1	micrometer	UO	UO:0000017	Data processing steps used	cheetah	r0028-s03-c02	36/Raw_Files/e625-r0028-s03-c02.xtc	Coherent X-ray Imaging Data Bank (CXIDB)	doi:10.11577/1252456	http://dx.doi.org/10.11577/1252456
RDV	Sample injection at LCLS	X-ray free-electron laser	Linac Coherent Light Source (LCLS)	CXI	0.1?m chamber	50	femtosecond			CSPAD	217.4	millimeter	UO	UO:0000016	2.4	metre	UO	UO:0000008	aerosol	aerodynamic lens injector	room temperature				vacuum	OMIT	OMIT:0015452	4	microJoule per pulse			0.1 x 0.1	micrometer	UO	UO:0000017	Data processing steps used	cheetah	r0028-s03-c03	36/Raw_Files/e625-r0028-s03-c03.xtc	Coherent X-ray Imaging Data Bank (CXIDB)	doi:10.11577/1252456	http://dx.doi.org/10.11577/1252456
RDV	Sample injection at LCLS	X-ray free-electron laser	Linac Coherent Light Source (LCLS)	CXI	0.1?m chamber	50	femtosecond			CSPAD	217.4	millimeter	UO	UO:0000016	2.4	metre	UO	UO:0000008	aerosol	aerodynamic lens injector	room temperature				vacuum	OMIT	OMIT:0015452	4	microJoule per pulse			0.1 x 0.1	micrometer	UO	UO:0000017	Data processing steps used	cheetah	r0028-s04-c00	36/Raw_Files/e625-r0028-s04-c00.xtc	Coherent X-ray Imaging Data Bank (CXIDB)	doi:10.11577/1252456	http://dx.doi.org/10.11577/1252456
RDV	Sample injection at LCLS	X-ray free-electron laser	Linac Coherent Light Source (LCLS)	CXI	0.1?m chamber	50	femtosecond			CSPAD	217.4	millimeter	UO	UO:0000016	2.4	metre	UO	UO:0000008	aerosol	aerodynamic lens injector	room temperature				vacuum	OMIT	OMIT:0015452	4	microJoule per pulse			0.1 x 0.1	micrometer	UO	UO:0000017	Data processing steps used	cheetah	r0028-s04-c01	36/Raw_Files/e625-r0028-s04-c01.xtc	Coherent X-ray Imaging Data Bank (CXIDB)	doi:10.11577/1252456	http://dx.doi.org/10.11577/1252456
RDV	Sample injection at LCLS	X-ray free-electron laser	Linac Coherent Light Source (LCLS)	CXI	0.1?m chamber	50	femtosecond			CSPAD	217.4	millimeter	UO	UO:0000016	2.4	metre	UO	UO:0000008	aerosol	aerodynamic lens injector	room temperature				vacuum	OMIT	OMIT:0015452	4	microJoule per pulse			0.1 x 0.1	micrometer	UO	UO:0000017	Data processing steps used	cheetah	r0028-s04-c02	36/Raw_Files/e625-r0028-s04-c02.xtc	Coherent X-ray Imaging Data Bank (CXIDB)	doi:10.11577/1252456	http://dx.doi.org/10.11577/1252456
RDV	Sample injection at LCLS	X-ray free-electron laser	Linac Coherent Light Source (LCLS)	CXI	0.1?m chamber	50	femtosecond			CSPAD	217.4	millimeter	UO	UO:0000016	2.4	metre	UO	UO:0000008	aerosol	aerodynamic lens injector	room temperature				vacuum	OMIT	OMIT:0015452	4	microJoule per pulse			0.1 x 0.1	micrometer	UO	UO:0000017	Data processing steps used	cheetah	r0028-s04-c03	36/Raw_Files/e625-r0028-s04-c03.xtc	Coherent X-ray Imaging Data Bank (CXIDB)	doi:10.11577/1252456	http://dx.doi.org/10.11577/1252456
RDV	Sample injection at LCLS	X-ray free-electron laser	Linac Coherent Light Source (LCLS)	CXI	0.1?m chamber	50	femtosecond			CSPAD	217.4	millimeter	UO	UO:0000016	2.4	metre	UO	UO:0000008	aerosol	aerodynamic lens injector	room temperature				vacuum	OMIT	OMIT:0015452	4	microJoule per pulse			0.1 x 0.1	micrometer	UO	UO:0000017	Data processing steps used	cheetah	r0029-s00-c00	36/Raw_Files/e625-r0029-s00-c00.xtc	Coherent X-ray Imaging Data Bank (CXIDB)	doi:10.11577/1252456	http://dx.doi.org/10.11577/1252456
RDV	Sample injection at LCLS	X-ray free-electron laser	Linac Coherent Light Source (LCLS)	CXI	0.1?m chamber	50	femtosecond			CSPAD	217.4	millimeter	UO	UO:0000016	2.4	metre	UO	UO:0000008	aerosol	aerodynamic lens injector	room temperature				vacuum	OMIT	OMIT:0015452	4	microJoule per pulse			0.1 x 0.1	micrometer	UO	UO:0000017	Data processing steps used	cheetah	r0029-s01-c00	36/Raw_Files/e625-r0029-s01-c00.xtc	Coherent X-ray Imaging Data Bank (CXIDB)	doi:10.11577/1252456	http://dx.doi.org/10.11577/1252456
RDV	Sample injection at LCLS	X-ray free-electron laser	Linac Coherent Light Source (LCLS)	CXI	0.1?m chamber	50	femtosecond			CSPAD	217.4	millimeter	UO	UO:0000016	2.4	metre	UO	UO:0000008	aerosol	aerodynamic lens injector	room temperature				vacuum	OMIT	OMIT:0015452	4	microJoule per pulse			0.1 x 0.1	micrometer	UO	UO:0000017	Data processing steps used	cheetah	r0029-s02-c00	36/Raw_Files/e625-r0029-s02-c00.xtc	Coherent X-ray Imaging Data Bank (CXIDB)	doi:10.11577/1252456	http://dx.doi.org/10.11577/1252456
RDV	Sample injection at LCLS	X-ray free-electron laser	Linac Coherent Light Source (LCLS)	CXI	0.1?m chamber	50	femtosecond			CSPAD	217.4	millimeter	UO	UO:0000016	2.4	metre	UO	UO:0000008	aerosol	aerodynamic lens injector	room temperature				vacuum	OMIT	OMIT:0015452	4	microJoule per pulse			0.1 x 0.1	micrometer	UO	UO:0000017	Data processing steps used	cheetah	r0029-s03-c00	36/Raw_Files/e625-r0029-s03-c00.xtc	Coherent X-ray Imaging Data Bank (CXIDB)	doi:10.11577/1252456	http://dx.doi.org/10.11577/1252456
RDV	Sample injection at LCLS	X-ray free-electron laser	Linac Coherent Light Source (LCLS)	CXI	0.1?m chamber	50	femtosecond			CSPAD	217.4	millimeter	UO	UO:0000016	2.4	metre	UO	UO:0000008	aerosol	aerodynamic lens injector	room temperature				vacuum	OMIT	OMIT:0015452	4	microJoule per pulse			0.1 x 0.1	micrometer	UO	UO:0000017	Data processing steps used	cheetah	r0029-s04-c00	36/Raw_Files/e625-r0029-s04-c00.xtc	Coherent X-ray Imaging Data Bank (CXIDB)	doi:10.11577/1252456	http://dx.doi.org/10.11577/1252456
RDV	Sample injection at LCLS	X-ray free-electron laser	Linac Coherent Light Source (LCLS)	CXI	0.1?m chamber	50	femtosecond			CSPAD	217.4	millimeter	UO	UO:0000016	2.4	metre	UO	UO:0000008	aerosol	aerodynamic lens injector	room temperature				vacuum	OMIT	OMIT:0015452	4	microJoule per pulse			0.1 x 0.1	micrometer	UO	UO:0000017	Data processing steps used	cheetah	r0030-s00-c00	36/Raw_Files/e625-r0030-s00-c00.xtc	Coherent X-ray Imaging Data Bank (CXIDB)	doi:10.11577/1252456	http://dx.doi.org/10.11577/1252456
RDV	Sample injection at LCLS	X-ray free-electron laser	Linac Coherent Light Source (LCLS)	CXI	0.1?m chamber	50	femtosecond			CSPAD	217.4	millimeter	UO	UO:0000016	2.4	metre	UO	UO:0000008	aerosol	aerodynamic lens injector	room temperature				vacuum	OMIT	OMIT:0015452	4	microJoule per pulse			0.1 x 0.1	micrometer	UO	UO:0000017	Data processing steps used	cheetah	r0030-s01-c00	36/Raw_Files/e625-r0030-s01-c00.xtc	Coherent X-ray Imaging Data Bank (CXIDB)	doi:10.11577/1252456	http://dx.doi.org/10.11577/1252456
RDV	Sample injection at LCLS	X-ray free-electron laser	Linac Coherent Light Source (LCLS)	CXI	0.1?m chamber	50	femtosecond			CSPAD	217.4	millimeter	UO	UO:0000016	2.4	metre	UO	UO:0000008	aerosol	aerodynamic lens injector	room temperature				vacuum	OMIT	OMIT:0015452	4	microJoule per pulse			0.1 x 0.1	micrometer	UO	UO:0000017	Data processing steps used	cheetah	r0030-s02-c00	36/Raw_Files/e625-r0030-s02-c00.xtc	Coherent X-ray Imaging Data Bank (CXIDB)	doi:10.11577/1252456	http://dx.doi.org/10.11577/1252456
RDV	Sample injection at LCLS	X-ray free-electron laser	Linac Coherent Light Source (LCLS)	CXI	0.1?m chamber	50	femtosecond			CSPAD	217.4	millimeter	UO	UO:0000016	2.4	metre	UO	UO:0000008	aerosol	aerodynamic lens injector	room temperature				vacuum	OMIT	OMIT:0015452	4	microJoule per pulse			0.1 x 0.1	micrometer	UO	UO:0000017	Data processing steps used	cheetah	r0030-s03-c00	36/Raw_Files/e625-r0030-s03-c00.xtc	Coherent X-ray Imaging Data Bank (CXIDB)	doi:10.11577/1252456	http://dx.doi.org/10.11577/1252456
RDV	Sample injection at LCLS	X-ray free-electron laser	Linac Coherent Light Source (LCLS)	CXI	0.1?m chamber	50	femtosecond			CSPAD	217.4	millimeter	UO	UO:0000016	2.4	metre	UO	UO:0000008	aerosol	aerodynamic lens injector	room temperature				vacuum	OMIT	OMIT:0015452	4	microJoule per pulse			0.1 x 0.1	micrometer	UO	UO:0000017	Data processing steps used	cheetah	r0030-s04-c00	36/Raw_Files/e625-r0030-s04-c00.xtc	Coherent X-ray Imaging Data Bank (CXIDB)	doi:10.11577/1252456	http://dx.doi.org/10.11577/1252456
RDV	Sample injection at LCLS	X-ray free-electron laser	Linac Coherent Light Source (LCLS)	CXI	0.1?m chamber	50	femtosecond			CSPAD	217.4	millimeter	UO	UO:0000016	2.4	metre	UO	UO:0000008	aerosol	aerodynamic lens injector	room temperature				vacuum	OMIT	OMIT:0015452	4	microJoule per pulse			0.1 x 0.1	micrometer	UO	UO:0000017	Data processing steps used	cheetah	r0031-s00-c00	36/Raw_Files/e625-r0031-s00-c00.xtc	Coherent X-ray Imaging Data Bank (CXIDB)	doi:10.11577/1252456	http://dx.doi.org/10.11577/1252456
RDV	Sample injection at LCLS	X-ray free-electron laser	Linac Coherent Light Source (LCLS)	CXI	0.1?m chamber	50	femtosecond			CSPAD	217.4	millimeter	UO	UO:0000016	2.4	metre	UO	UO:0000008	aerosol	aerodynamic lens injector	room temperature				vacuum	OMIT	OMIT:0015452	4	microJoule per pulse			0.1 x 0.1	micrometer	UO	UO:0000017	Data processing steps used	cheetah	r0031-s01-c00	36/Raw_Files/e625-r0031-s01-c00.xtc	Coherent X-ray Imaging Data Bank (CXIDB)	doi:10.11577/1252456	http://dx.doi.org/10.11577/1252456
RDV	Sample injection at LCLS	X-ray free-electron laser	Linac Coherent Light Source (LCLS)	CXI	0.1?m chamber	50	femtosecond			CSPAD	217.4	millimeter	UO	UO:0000016	2.4	metre	UO	UO:0000008	aerosol	aerodynamic lens injector	room temperature				vacuum	OMIT	OMIT:0015452	4	microJoule per pulse			0.1 x 0.1	micrometer	UO	UO:0000017	Data processing steps used	cheetah	r0031-s02-c00	36/Raw_Files/e625-r0031-s02-c00.xtc	Coherent X-ray Imaging Data Bank (CXIDB)	doi:10.11577/1252456	http://dx.doi.org/10.11577/1252456
RDV	Sample injection at LCLS	X-ray free-electron laser	Linac Coherent Light Source (LCLS)	CXI	0.1?m chamber	50	femtosecond			CSPAD	217.4	millimeter	UO	UO:0000016	2.4	metre	UO	UO:0000008	aerosol	aerodynamic lens injector	room temperature				vacuum	OMIT	OMIT:0015452	4	microJoule per pulse			0.1 x 0.1	micrometer	UO	UO:0000017	Data processing steps used	cheetah	r0031-s03-c00	36/Raw_Files/e625-r0031-s03-c00.xtc	Coherent X-ray Imaging Data Bank (CXIDB)	doi:10.11577/1252456	http://dx.doi.org/10.11577/1252456
RDV	Sample injection at LCLS	X-ray free-electron laser	Linac Coherent Light Source (LCLS)	CXI	0.1?m chamber	50	femtosecond			CSPAD	217.4	millimeter	UO	UO:0000016	2.4	metre	UO	UO:0000008	aerosol	aerodynamic lens injector	room temperature				vacuum	OMIT	OMIT:0015452	4	microJoule per pulse			0.1 x 0.1	micrometer	UO	UO:0000017	Data processing steps used	cheetah	r0031-s04-c00	36/Raw_Files/e625-r0031-s04-c00.xtc	Coherent X-ray Imaging Data Bank (CXIDB)	doi:10.11577/1252456	http://dx.doi.org/10.11577/1252456
RDV	Sample injection at LCLS	X-ray free-electron laser	Linac Coherent Light Source (LCLS)	CXI	0.1?m chamber	50	femtosecond			CSPAD	217.4	millimeter	UO	UO:0000016	2.4	metre	UO	UO:0000008	aerosol	aerodynamic lens injector	room temperature				vacuum	OMIT	OMIT:0015452	4	microJoule per pulse			0.1 x 0.1	micrometer	UO	UO:0000017	Data processing steps used	cheetah	r0032-s00-c00	36/Raw_Files/e625-r0032-s00-c00.xtc	Coherent X-ray Imaging Data Bank (CXIDB)	doi:10.11577/1252456	http://dx.doi.org/10.11577/1252456
RDV	Sample injection at LCLS	X-ray free-electron laser	Linac Coherent Light Source (LCLS)	CXI	0.1?m chamber	50	femtosecond			CSPAD	217.4	millimeter	UO	UO:0000016	2.4	metre	UO	UO:0000008	aerosol	aerodynamic lens injector	room temperature				vacuum	OMIT	OMIT:0015452	4	microJoule per pulse			0.1 x 0.1	micrometer	UO	UO:0000017	Data processing steps used	cheetah	r0032-s00-c01	36/Raw_Files/e625-r0032-s00-c01.xtc	Coherent X-ray Imaging Data Bank (CXIDB)	doi:10.11577/1252456	http://dx.doi.org/10.11577/1252456
RDV	Sample injection at LCLS	X-ray free-electron laser	Linac Coherent Light Source (LCLS)	CXI	0.1?m chamber	50	femtosecond			CSPAD	217.4	millimeter	UO	UO:0000016	2.4	metre	UO	UO:0000008	aerosol	aerodynamic lens injector	room temperature				vacuum	OMIT	OMIT:0015452	4	microJoule per pulse			0.1 x 0.1	micrometer	UO	UO:0000017	Data processing steps used	cheetah	r0032-s01-c00	36/Raw_Files/e625-r0032-s01-c00.xtc	Coherent X-ray Imaging Data Bank (CXIDB)	doi:10.11577/1252456	http://dx.doi.org/10.11577/1252456
RDV	Sample injection at LCLS	X-ray free-electron laser	Linac Coherent Light Source (LCLS)	CXI	0.1?m chamber	50	femtosecond			CSPAD	217.4	millimeter	UO	UO:0000016	2.4	metre	UO	UO:0000008	aerosol	aerodynamic lens injector	room temperature				vacuum	OMIT	OMIT:0015452	4	microJoule per pulse			0.1 x 0.1	micrometer	UO	UO:0000017	Data processing steps used	cheetah	r0032-s01-c01	36/Raw_Files/e625-r0032-s01-c01.xtc	Coherent X-ray Imaging Data Bank (CXIDB)	doi:10.11577/1252456	http://dx.doi.org/10.11577/1252456
RDV	Sample injection at LCLS	X-ray free-electron laser	Linac Coherent Light Source (LCLS)	CXI	0.1?m chamber	50	femtosecond			CSPAD	217.4	millimeter	UO	UO:0000016	2.4	metre	UO	UO:0000008	aerosol	aerodynamic lens injector	room temperature				vacuum	OMIT	OMIT:0015452	4	microJoule per pulse			0.1 x 0.1	micrometer	UO	UO:0000017	Data processing steps used	cheetah	r0032-s02-c00	36/Raw_Files/e625-r0032-s02-c00.xtc	Coherent X-ray Imaging Data Bank (CXIDB)	doi:10.11577/1252456	http://dx.doi.org/10.11577/1252456
RDV	Sample injection at LCLS	X-ray free-electron laser	Linac Coherent Light Source (LCLS)	CXI	0.1?m chamber	50	femtosecond			CSPAD	217.4	millimeter	UO	UO:0000016	2.4	metre	UO	UO:0000008	aerosol	aerodynamic lens injector	room temperature				vacuum	OMIT	OMIT:0015452	4	microJoule per pulse			0.1 x 0.1	micrometer	UO	UO:0000017	Data processing steps used	cheetah	r0032-s02-c01	36/Raw_Files/e625-r0032-s02-c01.xtc	Coherent X-ray Imaging Data Bank (CXIDB)	doi:10.11577/1252456	http://dx.doi.org/10.11577/1252456
RDV	Sample injection at LCLS	X-ray free-electron laser	Linac Coherent Light Source (LCLS)	CXI	0.1?m chamber	50	femtosecond			CSPAD	217.4	millimeter	UO	UO:0000016	2.4	metre	UO	UO:0000008	aerosol	aerodynamic lens injector	room temperature				vacuum	OMIT	OMIT:0015452	4	microJoule per pulse			0.1 x 0.1	micrometer	UO	UO:0000017	Data processing steps used	cheetah	r0032-s03-c00	36/Raw_Files/e625-r0032-s03-c00.xtc	Coherent X-ray Imaging Data Bank (CXIDB)	doi:10.11577/1252456	http://dx.doi.org/10.11577/1252456
RDV	Sample injection at LCLS	X-ray free-electron laser	Linac Coherent Light Source (LCLS)	CXI	0.1?m chamber	50	femtosecond			CSPAD	217.4	millimeter	UO	UO:0000016	2.4	metre	UO	UO:0000008	aerosol	aerodynamic lens injector	room temperature				vacuum	OMIT	OMIT:0015452	4	microJoule per pulse			0.1 x 0.1	micrometer	UO	UO:0000017	Data processing steps used	cheetah	r0032-s03-c01	36/Raw_Files/e625-r0032-s03-c01.xtc	Coherent X-ray Imaging Data Bank (CXIDB)	doi:10.11577/1252456	http://dx.doi.org/10.11577/1252456
RDV	Sample injection at LCLS	X-ray free-electron laser	Linac Coherent Light Source (LCLS)	CXI	0.1?m chamber	50	femtosecond			CSPAD	217.4	millimeter	UO	UO:0000016	2.4	metre	UO	UO:0000008	aerosol	aerodynamic lens injector	room temperature				vacuum	OMIT	OMIT:0015452	4	microJoule per pulse			0.1 x 0.1	micrometer	UO	UO:0000017	Data processing steps used	cheetah	r0032-s04-c00	36/Raw_Files/e625-r0032-s04-c00.xtc	Coherent X-ray Imaging Data Bank (CXIDB)	doi:10.11577/1252456	http://dx.doi.org/10.11577/1252456
RDV	Sample injection at LCLS	X-ray free-electron laser	Linac Coherent Light Source (LCLS)	CXI	0.1?m chamber	50	femtosecond			CSPAD	217.4	millimeter	UO	UO:0000016	2.4	metre	UO	UO:0000008	aerosol	aerodynamic lens injector	room temperature				vacuum	OMIT	OMIT:0015452	4	microJoule per pulse			0.1 x 0.1	micrometer	UO	UO:0000017	Data processing steps used	cheetah	r0032-s04-c01	36/Raw_Files/e625-r0032-s04-c01.xtc	Coherent X-ray Imaging Data Bank (CXIDB)	doi:10.11577/1252456	http://dx.doi.org/10.11577/1252456
RDV	Sample injection at LCLS	X-ray free-electron laser	Linac Coherent Light Source (LCLS)	CXI	0.1?m chamber	50	femtosecond			CSPAD	217.4	millimeter	UO	UO:0000016	2.4	metre	UO	UO:0000008	aerosol	aerodynamic lens injector	room temperature				vacuum	OMIT	OMIT:0015452	4	microJoule per pulse			0.1 x 0.1	micrometer	UO	UO:0000017	Data processing steps used	cheetah	r0033-s00-c00	36/Raw_Files/e625-r0033-s00-c00.xtc	Coherent X-ray Imaging Data Bank (CXIDB)	doi:10.11577/1252456	http://dx.doi.org/10.11577/1252456
RDV	Sample injection at LCLS	X-ray free-electron laser	Linac Coherent Light Source (LCLS)	CXI	0.1?m chamber	50	femtosecond			CSPAD	217.4	millimeter	UO	UO:0000016	2.4	metre	UO	UO:0000008	aerosol	aerodynamic lens injector	room temperature				vacuum	OMIT	OMIT:0015452	4	microJoule per pulse			0.1 x 0.1	micrometer	UO	UO:0000017	Data processing steps used	cheetah	r0033-s00-c01	36/Raw_Files/e625-r0033-s00-c01.xtc	Coherent X-ray Imaging Data Bank (CXIDB)	doi:10.11577/1252456	http://dx.doi.org/10.11577/1252456
RDV	Sample injection at LCLS	X-ray free-electron laser	Linac Coherent Light Source (LCLS)	CXI	0.1?m chamber	50	femtosecond			CSPAD	217.4	millimeter	UO	UO:0000016	2.4	metre	UO	UO:0000008	aerosol	aerodynamic lens injector	room temperature				vacuum	OMIT	OMIT:0015452	4	microJoule per pulse			0.1 x 0.1	micrometer	UO	UO:0000017	Data processing steps used	cheetah	r0033-s01-c00	36/Raw_Files/e625-r0033-s01-c00.xtc	Coherent X-ray Imaging Data Bank (CXIDB)	doi:10.11577/1252456	http://dx.doi.org/10.11577/1252456
RDV	Sample injection at LCLS	X-ray free-electron laser	Linac Coherent Light Source (LCLS)	CXI	0.1?m chamber	50	femtosecond			CSPAD	217.4	millimeter	UO	UO:0000016	2.4	metre	UO	UO:0000008	aerosol	aerodynamic lens injector	room temperature				vacuum	OMIT	OMIT:0015452	4	microJoule per pulse			0.1 x 0.1	micrometer	UO	UO:0000017	Data processing steps used	cheetah	r0033-s01-c01	36/Raw_Files/e625-r0033-s01-c01.xtc	Coherent X-ray Imaging Data Bank (CXIDB)	doi:10.11577/1252456	http://dx.doi.org/10.11577/1252456
RDV	Sample injection at LCLS	X-ray free-electron laser	Linac Coherent Light Source (LCLS)	CXI	0.1?m chamber	50	femtosecond			CSPAD	217.4	millimeter	UO	UO:0000016	2.4	metre	UO	UO:0000008	aerosol	aerodynamic lens injector	room temperature				vacuum	OMIT	OMIT:0015452	4	microJoule per pulse			0.1 x 0.1	micrometer	UO	UO:0000017	Data processing steps used	cheetah	r0033-s02-c00	36/Raw_Files/e625-r0033-s02-c00.xtc	Coherent X-ray Imaging Data Bank (CXIDB)	doi:10.11577/1252456	http://dx.doi.org/10.11577/1252456
RDV	Sample injection at LCLS	X-ray free-electron laser	Linac Coherent Light Source (LCLS)	CXI	0.1?m chamber	50	femtosecond			CSPAD	217.4	millimeter	UO	UO:0000016	2.4	metre	UO	UO:0000008	aerosol	aerodynamic lens injector	room temperature				vacuum	OMIT	OMIT:0015452	4	microJoule per pulse			0.1 x 0.1	micrometer	UO	UO:0000017	Data processing steps used	cheetah	r0033-s02-c01	36/Raw_Files/e625-r0033-s02-c01.xtc	Coherent X-ray Imaging Data Bank (CXIDB)	doi:10.11577/1252456	http://dx.doi.org/10.11577/1252456
RDV	Sample injection at LCLS	X-ray free-electron laser	Linac Coherent Light Source (LCLS)	CXI	0.1?m chamber	50	femtosecond			CSPAD	217.4	millimeter	UO	UO:0000016	2.4	metre	UO	UO:0000008	aerosol	aerodynamic lens injector	room temperature				vacuum	OMIT	OMIT:0015452	4	microJoule per pulse			0.1 x 0.1	micrometer	UO	UO:0000017	Data processing steps used	cheetah	r0033-s03-c00	36/Raw_Files/e625-r0033-s03-c00.xtc	Coherent X-ray Imaging Data Bank (CXIDB)	doi:10.11577/1252456	http://dx.doi.org/10.11577/1252456
RDV	Sample injection at LCLS	X-ray free-electron laser	Linac Coherent Light Source (LCLS)	CXI	0.1?m chamber	50	femtosecond			CSPAD	217.4	millimeter	UO	UO:0000016	2.4	metre	UO	UO:0000008	aerosol	aerodynamic lens injector	room temperature				vacuum	OMIT	OMIT:0015452	4	microJoule per pulse			0.1 x 0.1	micrometer	UO	UO:0000017	Data processing steps used	cheetah	r0033-s03-c01	36/Raw_Files/e625-r0033-s03-c01.xtc	Coherent X-ray Imaging Data Bank (CXIDB)	doi:10.11577/1252456	http://dx.doi.org/10.11577/1252456
RDV	Sample injection at LCLS	X-ray free-electron laser	Linac Coherent Light Source (LCLS)	CXI	0.1?m chamber	50	femtosecond			CSPAD	217.4	millimeter	UO	UO:0000016	2.4	metre	UO	UO:0000008	aerosol	aerodynamic lens injector	room temperature				vacuum	OMIT	OMIT:0015452	4	microJoule per pulse			0.1 x 0.1	micrometer	UO	UO:0000017	Data processing steps used	cheetah	r0033-s04-c00	36/Raw_Files/e625-r0033-s04-c00.xtc	Coherent X-ray Imaging Data Bank (CXIDB)	doi:10.11577/1252456	http://dx.doi.org/10.11577/1252456
RDV	Sample injection at LCLS	X-ray free-electron laser	Linac Coherent Light Source (LCLS)	CXI	0.1?m chamber	50	femtosecond			CSPAD	217.4	millimeter	UO	UO:0000016	2.4	metre	UO	UO:0000008	aerosol	aerodynamic lens injector	room temperature				vacuum	OMIT	OMIT:0015452	4	microJoule per pulse			0.1 x 0.1	micrometer	UO	UO:0000017	Data processing steps used	cheetah	r0033-s04-c01	36/Raw_Files/e625-r0033-s04-c01.xtc	Coherent X-ray Imaging Data Bank (CXIDB)	doi:10.11577/1252456	http://dx.doi.org/10.11577/1252456
RDV	Sample injection at LCLS	X-ray free-electron laser	Linac Coherent Light Source (LCLS)	CXI	0.1?m chamber	50	femtosecond			CSPAD	217.4	millimeter	UO	UO:0000016	2.4	metre	UO	UO:0000008	aerosol	aerodynamic lens injector	room temperature				vacuum	OMIT	OMIT:0015452	4	microJoule per pulse			0.1 x 0.1	micrometer	UO	UO:0000017	Data processing steps used	cheetah	r0034-s00-c00	36/Raw_Files/e625-r0034-s00-c00.xtc	Coherent X-ray Imaging Data Bank (CXIDB)	doi:10.11577/1252456	http://dx.doi.org/10.11577/1252456
RDV	Sample injection at LCLS	X-ray free-electron laser	Linac Coherent Light Source (LCLS)	CXI	0.1?m chamber	50	femtosecond			CSPAD	217.4	millimeter	UO	UO:0000016	2.4	metre	UO	UO:0000008	aerosol	aerodynamic lens injector	room temperature				vacuum	OMIT	OMIT:0015452	4	microJoule per pulse			0.1 x 0.1	micrometer	UO	UO:0000017	Data processing steps used	cheetah	r0034-s01-c00	36/Raw_Files/e625-r0034-s01-c00.xtc	Coherent X-ray Imaging Data Bank (CXIDB)	doi:10.11577/1252456	http://dx.doi.org/10.11577/1252456
RDV	Sample injection at LCLS	X-ray free-electron laser	Linac Coherent Light Source (LCLS)	CXI	0.1?m chamber	50	femtosecond			CSPAD	217.4	millimeter	UO	UO:0000016	2.4	metre	UO	UO:0000008	aerosol	aerodynamic lens injector	room temperature				vacuum	OMIT	OMIT:0015452	4	microJoule per pulse			0.1 x 0.1	micrometer	UO	UO:0000017	Data processing steps used	cheetah	r0034-s02-c00	36/Raw_Files/e625-r0034-s02-c00.xtc	Coherent X-ray Imaging Data Bank (CXIDB)	doi:10.11577/1252456	http://dx.doi.org/10.11577/1252456
RDV	Sample injection at LCLS	X-ray free-electron laser	Linac Coherent Light Source (LCLS)	CXI	0.1?m chamber	50	femtosecond			CSPAD	217.4	millimeter	UO	UO:0000016	2.4	metre	UO	UO:0000008	aerosol	aerodynamic lens injector	room temperature				vacuum	OMIT	OMIT:0015452	4	microJoule per pulse			0.1 x 0.1	micrometer	UO	UO:0000017	Data processing steps used	cheetah	r0034-s03-c00	36/Raw_Files/e625-r0034-s03-c00.xtc	Coherent X-ray Imaging Data Bank (CXIDB)	doi:10.11577/1252456	http://dx.doi.org/10.11577/1252456
RDV	Sample injection at LCLS	X-ray free-electron laser	Linac Coherent Light Source (LCLS)	CXI	0.1?m chamber	50	femtosecond			CSPAD	217.4	millimeter	UO	UO:0000016	2.4	metre	UO	UO:0000008	aerosol	aerodynamic lens injector	room temperature				vacuum	OMIT	OMIT:0015452	4	microJoule per pulse			0.1 x 0.1	micrometer	UO	UO:0000017	Data processing steps used	cheetah	r0034-s04-c00	36/Raw_Files/e625-r0034-s04-c00.xtc	Coherent X-ray Imaging Data Bank (CXIDB)	doi:10.11577/1252456	http://dx.doi.org/10.11577/1252456
RDV	Sample injection at LCLS	X-ray free-electron laser	Linac Coherent Light Source (LCLS)	CXI	0.1?m chamber	50	femtosecond			CSPAD	217.4	millimeter	UO	UO:0000016	2.4	metre	UO	UO:0000008	aerosol	aerodynamic lens injector	room temperature				vacuum	OMIT	OMIT:0015452	4	microJoule per pulse			0.1 x 0.1	micrometer	UO	UO:0000017	Data processing steps used	cheetah	r0035-s00-c00	36/Raw_Files/e625-r0035-s00-c00.xtc	Coherent X-ray Imaging Data Bank (CXIDB)	doi:10.11577/1252456	http://dx.doi.org/10.11577/1252456
RDV	Sample injection at LCLS	X-ray free-electron laser	Linac Coherent Light Source (LCLS)	CXI	0.1?m chamber	50	femtosecond			CSPAD	217.4	millimeter	UO	UO:0000016	2.4	metre	UO	UO:0000008	aerosol	aerodynamic lens injector	room temperature				vacuum	OMIT	OMIT:0015452	4	microJoule per pulse			0.1 x 0.1	micrometer	UO	UO:0000017	Data processing steps used	cheetah	r0035-s01-c00	36/Raw_Files/e625-r0035-s01-c00.xtc	Coherent X-ray Imaging Data Bank (CXIDB)	doi:10.11577/1252456	http://dx.doi.org/10.11577/1252456
RDV	Sample injection at LCLS	X-ray free-electron laser	Linac Coherent Light Source (LCLS)	CXI	0.1?m chamber	50	femtosecond			CSPAD	217.4	millimeter	UO	UO:0000016	2.4	metre	UO	UO:0000008	aerosol	aerodynamic lens injector	room temperature				vacuum	OMIT	OMIT:0015452	4	microJoule per pulse			0.1 x 0.1	micrometer	UO	UO:0000017	Data processing steps used	cheetah	r0035-s02-c00	36/Raw_Files/e625-r0035-s02-c00.xtc	Coherent X-ray Imaging Data Bank (CXIDB)	doi:10.11577/1252456	http://dx.doi.org/10.11577/1252456
RDV	Sample injection at LCLS	X-ray free-electron laser	Linac Coherent Light Source (LCLS)	CXI	0.1?m chamber	50	femtosecond			CSPAD	217.4	millimeter	UO	UO:0000016	2.4	metre	UO	UO:0000008	aerosol	aerodynamic lens injector	room temperature				vacuum	OMIT	OMIT:0015452	4	microJoule per pulse			0.1 x 0.1	micrometer	UO	UO:0000017	Data processing steps used	cheetah	r0035-s03-c00	36/Raw_Files/e625-r0035-s03-c00.xtc	Coherent X-ray Imaging Data Bank (CXIDB)	doi:10.11577/1252456	http://dx.doi.org/10.11577/1252456
RDV	Sample injection at LCLS	X-ray free-electron laser	Linac Coherent Light Source (LCLS)	CXI	0.1?m chamber	50	femtosecond			CSPAD	217.4	millimeter	UO	UO:0000016	2.4	metre	UO	UO:0000008	aerosol	aerodynamic lens injector	room temperature				vacuum	OMIT	OMIT:0015452	4	microJoule per pulse			0.1 x 0.1	micrometer	UO	UO:0000017	Data processing steps used	cheetah	r0035-s04-c00	36/Raw_Files/e625-r0035-s04-c00.xtc	Coherent X-ray Imaging Data Bank (CXIDB)	doi:10.11577/1252456	http://dx.doi.org/10.11577/1252456
RDV	Sample injection at LCLS	X-ray free-electron laser	Linac Coherent Light Source (LCLS)	CXI	0.1?m chamber	50	femtosecond			CSPAD	217.4	millimeter	UO	UO:0000016	2.4	metre	UO	UO:0000008	aerosol	aerodynamic lens injector	room temperature				vacuum	OMIT	OMIT:0015452	4	microJoule per pulse			0.1 x 0.1	micrometer	UO	UO:0000017	Data processing steps used	cheetah	r0036-s00-c00	36/Raw_Files/e625-r0036-s00-c00.xtc	Coherent X-ray Imaging Data Bank (CXIDB)	doi:10.11577/1252456	http://dx.doi.org/10.11577/1252456
RDV	Sample injection at LCLS	X-ray free-electron laser	Linac Coherent Light Source (LCLS)	CXI	0.1?m chamber	50	femtosecond			CSPAD	217.4	millimeter	UO	UO:0000016	2.4	metre	UO	UO:0000008	aerosol	aerodynamic lens injector	room temperature				vacuum	OMIT	OMIT:0015452	4	microJoule per pulse			0.1 x 0.1	micrometer	UO	UO:0000017	Data processing steps used	cheetah	r0036-s00-c01	36/Raw_Files/e625-r0036-s00-c01.xtc	Coherent X-ray Imaging Data Bank (CXIDB)	doi:10.11577/1252456	http://dx.doi.org/10.11577/1252456
RDV	Sample injection at LCLS	X-ray free-electron laser	Linac Coherent Light Source (LCLS)	CXI	0.1?m chamber	50	femtosecond			CSPAD	217.4	millimeter	UO	UO:0000016	2.4	metre	UO	UO:0000008	aerosol	aerodynamic lens injector	room temperature				vacuum	OMIT	OMIT:0015452	4	microJoule per pulse			0.1 x 0.1	micrometer	UO	UO:0000017	Data processing steps used	cheetah	r0036-s00-c02	36/Raw_Files/e625-r0036-s00-c02.xtc	Coherent X-ray Imaging Data Bank (CXIDB)	doi:10.11577/1252456	http://dx.doi.org/10.11577/1252456
RDV	Sample injection at LCLS	X-ray free-electron laser	Linac Coherent Light Source (LCLS)	CXI	0.1?m chamber	50	femtosecond			CSPAD	217.4	millimeter	UO	UO:0000016	2.4	metre	UO	UO:0000008	aerosol	aerodynamic lens injector	room temperature				vacuum	OMIT	OMIT:0015452	4	microJoule per pulse			0.1 x 0.1	micrometer	UO	UO:0000017	Data processing steps used	cheetah	r0036-s01-c00	36/Raw_Files/e625-r0036-s01-c00.xtc	Coherent X-ray Imaging Data Bank (CXIDB)	doi:10.11577/1252456	http://dx.doi.org/10.11577/1252456
RDV	Sample injection at LCLS	X-ray free-electron laser	Linac Coherent Light Source (LCLS)	CXI	0.1?m chamber	50	femtosecond			CSPAD	217.4	millimeter	UO	UO:0000016	2.4	metre	UO	UO:0000008	aerosol	aerodynamic lens injector	room temperature				vacuum	OMIT	OMIT:0015452	4	microJoule per pulse			0.1 x 0.1	micrometer	UO	UO:0000017	Data processing steps used	cheetah	r0036-s01-c01	36/Raw_Files/e625-r0036-s01-c01.xtc	Coherent X-ray Imaging Data Bank (CXIDB)	doi:10.11577/1252456	http://dx.doi.org/10.11577/1252456
RDV	Sample injection at LCLS	X-ray free-electron laser	Linac Coherent Light Source (LCLS)	CXI	0.1?m chamber	50	femtosecond			CSPAD	217.4	millimeter	UO	UO:0000016	2.4	metre	UO	UO:0000008	aerosol	aerodynamic lens injector	room temperature				vacuum	OMIT	OMIT:0015452	4	microJoule per pulse			0.1 x 0.1	micrometer	UO	UO:0000017	Data processing steps used	cheetah	r0036-s01-c02	36/Raw_Files/e625-r0036-s01-c02.xtc	Coherent X-ray Imaging Data Bank (CXIDB)	doi:10.11577/1252456	http://dx.doi.org/10.11577/1252456
RDV	Sample injection at LCLS	X-ray free-electron laser	Linac Coherent Light Source (LCLS)	CXI	0.1?m chamber	50	femtosecond			CSPAD	217.4	millimeter	UO	UO:0000016	2.4	metre	UO	UO:0000008	aerosol	aerodynamic lens injector	room temperature				vacuum	OMIT	OMIT:0015452	4	microJoule per pulse			0.1 x 0.1	micrometer	UO	UO:0000017	Data processing steps used	cheetah	r0036-s02-c00	36/Raw_Files/e625-r0036-s02-c00.xtc	Coherent X-ray Imaging Data Bank (CXIDB)	doi:10.11577/1252456	http://dx.doi.org/10.11577/1252456
RDV	Sample injection at LCLS	X-ray free-electron laser	Linac Coherent Light Source (LCLS)	CXI	0.1?m chamber	50	femtosecond			CSPAD	217.4	millimeter	UO	UO:0000016	2.4	metre	UO	UO:0000008	aerosol	aerodynamic lens injector	room temperature				vacuum	OMIT	OMIT:0015452	4	microJoule per pulse			0.1 x 0.1	micrometer	UO	UO:0000017	Data processing steps used	cheetah	r0036-s02-c01	36/Raw_Files/e625-r0036-s02-c01.xtc	Coherent X-ray Imaging Data Bank (CXIDB)	doi:10.11577/1252456	http://dx.doi.org/10.11577/1252456
RDV	Sample injection at LCLS	X-ray free-electron laser	Linac Coherent Light Source (LCLS)	CXI	0.1?m chamber	50	femtosecond			CSPAD	217.4	millimeter	UO	UO:0000016	2.4	metre	UO	UO:0000008	aerosol	aerodynamic lens injector	room temperature				vacuum	OMIT	OMIT:0015452	4	microJoule per pulse			0.1 x 0.1	micrometer	UO	UO:0000017	Data processing steps used	cheetah	r0036-s02-c02	36/Raw_Files/e625-r0036-s02-c02.xtc	Coherent X-ray Imaging Data Bank (CXIDB)	doi:10.11577/1252456	http://dx.doi.org/10.11577/1252456
RDV	Sample injection at LCLS	X-ray free-electron laser	Linac Coherent Light Source (LCLS)	CXI	0.1?m chamber	50	femtosecond			CSPAD	217.4	millimeter	UO	UO:0000016	2.4	metre	UO	UO:0000008	aerosol	aerodynamic lens injector	room temperature				vacuum	OMIT	OMIT:0015452	4	microJoule per pulse			0.1 x 0.1	micrometer	UO	UO:0000017	Data processing steps used	cheetah	r0036-s03-c00	36/Raw_Files/e625-r0036-s03-c00.xtc	Coherent X-ray Imaging Data Bank (CXIDB)	doi:10.11577/1252456	http://dx.doi.org/10.11577/1252456
RDV	Sample injection at LCLS	X-ray free-electron laser	Linac Coherent Light Source (LCLS)	CXI	0.1?m chamber	50	femtosecond			CSPAD	217.4	millimeter	UO	UO:0000016	2.4	metre	UO	UO:0000008	aerosol	aerodynamic lens injector	room temperature				vacuum	OMIT	OMIT:0015452	4	microJoule per pulse			0.1 x 0.1	micrometer	UO	UO:0000017	Data processing steps used	cheetah	r0036-s03-c01	36/Raw_Files/e625-r0036-s03-c01.xtc	Coherent X-ray Imaging Data Bank (CXIDB)	doi:10.11577/1252456	http://dx.doi.org/10.11577/1252456
RDV	Sample injection at LCLS	X-ray free-electron laser	Linac Coherent Light Source (LCLS)	CXI	0.1?m chamber	50	femtosecond			CSPAD	217.4	millimeter	UO	UO:0000016	2.4	metre	UO	UO:0000008	aerosol	aerodynamic lens injector	room temperature				vacuum	OMIT	OMIT:0015452	4	microJoule per pulse			0.1 x 0.1	micrometer	UO	UO:0000017	Data processing steps used	cheetah	r0036-s03-c02	36/Raw_Files/e625-r0036-s03-c02.xtc	Coherent X-ray Imaging Data Bank (CXIDB)	doi:10.11577/1252456	http://dx.doi.org/10.11577/1252456
RDV	Sample injection at LCLS	X-ray free-electron laser	Linac Coherent Light Source (LCLS)	CXI	0.1?m chamber	50	femtosecond			CSPAD	217.4	millimeter	UO	UO:0000016	2.4	metre	UO	UO:0000008	aerosol	aerodynamic lens injector	room temperature				vacuum	OMIT	OMIT:0015452	4	microJoule per pulse			0.1 x 0.1	micrometer	UO	UO:0000017	Data processing steps used	cheetah	r0036-s04-c00	36/Raw_Files/e625-r0036-s04-c00.xtc	Coherent X-ray Imaging Data Bank (CXIDB)	doi:10.11577/1252456	http://dx.doi.org/10.11577/1252456
RDV	Sample injection at LCLS	X-ray free-electron laser	Linac Coherent Light Source (LCLS)	CXI	0.1?m chamber	50	femtosecond			CSPAD	217.4	millimeter	UO	UO:0000016	2.4	metre	UO	UO:0000008	aerosol	aerodynamic lens injector	room temperature				vacuum	OMIT	OMIT:0015452	4	microJoule per pulse			0.1 x 0.1	micrometer	UO	UO:0000017	Data processing steps used	cheetah	r0036-s04-c01	36/Raw_Files/e625-r0036-s04-c01.xtc	Coherent X-ray Imaging Data Bank (CXIDB)	doi:10.11577/1252456	http://dx.doi.org/10.11577/1252456
RDV	Sample injection at LCLS	X-ray free-electron laser	Linac Coherent Light Source (LCLS)	CXI	0.1?m chamber	50	femtosecond			CSPAD	217.4	millimeter	UO	UO:0000016	2.4	metre	UO	UO:0000008	aerosol	aerodynamic lens injector	room temperature				vacuum	OMIT	OMIT:0015452	4	microJoule per pulse			0.1 x 0.1	micrometer	UO	UO:0000017	Data processing steps used	cheetah	r0036-s04-c02	36/Raw_Files/e625-r0036-s04-c02.xtc	Coherent X-ray Imaging Data Bank (CXIDB)	doi:10.11577/1252456	http://dx.doi.org/10.11577/1252456
RDV	Sample injection at LCLS	X-ray free-electron laser	Linac Coherent Light Source (LCLS)	CXI	0.1?m chamber	50	femtosecond			CSPAD	217.4	millimeter	UO	UO:0000016	2.4	metre	UO	UO:0000008	aerosol	aerodynamic lens injector	room temperature				vacuum	OMIT	OMIT:0015452	4	microJoule per pulse			0.1 x 0.1	micrometer	UO	UO:0000017	Data processing steps used	cheetah	r0037-s00-c00	36/Raw_Files/e625-r0037-s00-c00.xtc	Coherent X-ray Imaging Data Bank (CXIDB)	doi:10.11577/1252456	http://dx.doi.org/10.11577/1252456
RDV	Sample injection at LCLS	X-ray free-electron laser	Linac Coherent Light Source (LCLS)	CXI	0.1?m chamber	50	femtosecond			CSPAD	217.4	millimeter	UO	UO:0000016	2.4	metre	UO	UO:0000008	aerosol	aerodynamic lens injector	room temperature				vacuum	OMIT	OMIT:0015452	4	microJoule per pulse			0.1 x 0.1	micrometer	UO	UO:0000017	Data processing steps used	cheetah	r0037-s00-c01	36/Raw_Files/e625-r0037-s00-c01.xtc	Coherent X-ray Imaging Data Bank (CXIDB)	doi:10.11577/1252456	http://dx.doi.org/10.11577/1252456
RDV	Sample injection at LCLS	X-ray free-electron laser	Linac Coherent Light Source (LCLS)	CXI	0.1?m chamber	50	femtosecond			CSPAD	217.4	millimeter	UO	UO:0000016	2.4	metre	UO	UO:0000008	aerosol	aerodynamic lens injector	room temperature				vacuum	OMIT	OMIT:0015452	4	microJoule per pulse			0.1 x 0.1	micrometer	UO	UO:0000017	Data processing steps used	cheetah	r0037-s00-c02	36/Raw_Files/e625-r0037-s00-c02.xtc	Coherent X-ray Imaging Data Bank (CXIDB)	doi:10.11577/1252456	http://dx.doi.org/10.11577/1252456
RDV	Sample injection at LCLS	X-ray free-electron laser	Linac Coherent Light Source (LCLS)	CXI	0.1?m chamber	50	femtosecond			CSPAD	217.4	millimeter	UO	UO:0000016	2.4	metre	UO	UO:0000008	aerosol	aerodynamic lens injector	room temperature				vacuum	OMIT	OMIT:0015452	4	microJoule per pulse			0.1 x 0.1	micrometer	UO	UO:0000017	Data processing steps used	cheetah	r0037-s01-c00	36/Raw_Files/e625-r0037-s01-c00.xtc	Coherent X-ray Imaging Data Bank (CXIDB)	doi:10.11577/1252456	http://dx.doi.org/10.11577/1252456
RDV	Sample injection at LCLS	X-ray free-electron laser	Linac Coherent Light Source (LCLS)	CXI	0.1?m chamber	50	femtosecond			CSPAD	217.4	millimeter	UO	UO:0000016	2.4	metre	UO	UO:0000008	aerosol	aerodynamic lens injector	room temperature				vacuum	OMIT	OMIT:0015452	4	microJoule per pulse			0.1 x 0.1	micrometer	UO	UO:0000017	Data processing steps used	cheetah	r0037-s01-c01	36/Raw_Files/e625-r0037-s01-c01.xtc	Coherent X-ray Imaging Data Bank (CXIDB)	doi:10.11577/1252456	http://dx.doi.org/10.11577/1252456
RDV	Sample injection at LCLS	X-ray free-electron laser	Linac Coherent Light Source (LCLS)	CXI	0.1?m chamber	50	femtosecond			CSPAD	217.4	millimeter	UO	UO:0000016	2.4	metre	UO	UO:0000008	aerosol	aerodynamic lens injector	room temperature				vacuum	OMIT	OMIT:0015452	4	microJoule per pulse			0.1 x 0.1	micrometer	UO	UO:0000017	Data processing steps used	cheetah	r0037-s01-c02	36/Raw_Files/e625-r0037-s01-c02.xtc	Coherent X-ray Imaging Data Bank (CXIDB)	doi:10.11577/1252456	http://dx.doi.org/10.11577/1252456
RDV	Sample injection at LCLS	X-ray free-electron laser	Linac Coherent Light Source (LCLS)	CXI	0.1?m chamber	50	femtosecond			CSPAD	217.4	millimeter	UO	UO:0000016	2.4	metre	UO	UO:0000008	aerosol	aerodynamic lens injector	room temperature				vacuum	OMIT	OMIT:0015452	4	microJoule per pulse			0.1 x 0.1	micrometer	UO	UO:0000017	Data processing steps used	cheetah	r0037-s02-c00	36/Raw_Files/e625-r0037-s02-c00.xtc	Coherent X-ray Imaging Data Bank (CXIDB)	doi:10.11577/1252456	http://dx.doi.org/10.11577/1252456
RDV	Sample injection at LCLS	X-ray free-electron laser	Linac Coherent Light Source (LCLS)	CXI	0.1?m chamber	50	femtosecond			CSPAD	217.4	millimeter	UO	UO:0000016	2.4	metre	UO	UO:0000008	aerosol	aerodynamic lens injector	room temperature				vacuum	OMIT	OMIT:0015452	4	microJoule per pulse			0.1 x 0.1	micrometer	UO	UO:0000017	Data processing steps used	cheetah	r0037-s02-c01	36/Raw_Files/e625-r0037-s02-c01.xtc	Coherent X-ray Imaging Data Bank (CXIDB)	doi:10.11577/1252456	http://dx.doi.org/10.11577/1252456
RDV	Sample injection at LCLS	X-ray free-electron laser	Linac Coherent Light Source (LCLS)	CXI	0.1?m chamber	50	femtosecond			CSPAD	217.4	millimeter	UO	UO:0000016	2.4	metre	UO	UO:0000008	aerosol	aerodynamic lens injector	room temperature				vacuum	OMIT	OMIT:0015452	4	microJoule per pulse			0.1 x 0.1	micrometer	UO	UO:0000017	Data processing steps used	cheetah	r0037-s02-c02	36/Raw_Files/e625-r0037-s02-c02.xtc	Coherent X-ray Imaging Data Bank (CXIDB)	doi:10.11577/1252456	http://dx.doi.org/10.11577/1252456
RDV	Sample injection at LCLS	X-ray free-electron laser	Linac Coherent Light Source (LCLS)	CXI	0.1?m chamber	50	femtosecond			CSPAD	217.4	millimeter	UO	UO:0000016	2.4	metre	UO	UO:0000008	aerosol	aerodynamic lens injector	room temperature				vacuum	OMIT	OMIT:0015452	4	microJoule per pulse			0.1 x 0.1	micrometer	UO	UO:0000017	Data processing steps used	cheetah	r0037-s03-c00	36/Raw_Files/e625-r0037-s03-c00.xtc	Coherent X-ray Imaging Data Bank (CXIDB)	doi:10.11577/1252456	http://dx.doi.org/10.11577/1252456
RDV	Sample injection at LCLS	X-ray free-electron laser	Linac Coherent Light Source (LCLS)	CXI	0.1?m chamber	50	femtosecond			CSPAD	217.4	millimeter	UO	UO:0000016	2.4	metre	UO	UO:0000008	aerosol	aerodynamic lens injector	room temperature				vacuum	OMIT	OMIT:0015452	4	microJoule per pulse			0.1 x 0.1	micrometer	UO	UO:0000017	Data processing steps used	cheetah	r0037-s03-c01	36/Raw_Files/e625-r0037-s03-c01.xtc	Coherent X-ray Imaging Data Bank (CXIDB)	doi:10.11577/1252456	http://dx.doi.org/10.11577/1252456
RDV	Sample injection at LCLS	X-ray free-electron laser	Linac Coherent Light Source (LCLS)	CXI	0.1?m chamber	50	femtosecond			CSPAD	217.4	millimeter	UO	UO:0000016	2.4	metre	UO	UO:0000008	aerosol	aerodynamic lens injector	room temperature				vacuum	OMIT	OMIT:0015452	4	microJoule per pulse			0.1 x 0.1	micrometer	UO	UO:0000017	Data processing steps used	cheetah	r0037-s03-c02	36/Raw_Files/e625-r0037-s03-c02.xtc	Coherent X-ray Imaging Data Bank (CXIDB)	doi:10.11577/1252456	http://dx.doi.org/10.11577/1252456
RDV	Sample injection at LCLS	X-ray free-electron laser	Linac Coherent Light Source (LCLS)	CXI	0.1?m chamber	50	femtosecond			CSPAD	217.4	millimeter	UO	UO:0000016	2.4	metre	UO	UO:0000008	aerosol	aerodynamic lens injector	room temperature				vacuum	OMIT	OMIT:0015452	4	microJoule per pulse			0.1 x 0.1	micrometer	UO	UO:0000017	Data processing steps used	cheetah	r0037-s04-c00	36/Raw_Files/e625-r0037-s04-c00.xtc	Coherent X-ray Imaging Data Bank (CXIDB)	doi:10.11577/1252456	http://dx.doi.org/10.11577/1252456
RDV	Sample injection at LCLS	X-ray free-electron laser	Linac Coherent Light Source (LCLS)	CXI	0.1?m chamber	50	femtosecond			CSPAD	217.4	millimeter	UO	UO:0000016	2.4	metre	UO	UO:0000008	aerosol	aerodynamic lens injector	room temperature				vacuum	OMIT	OMIT:0015452	4	microJoule per pulse			0.1 x 0.1	micrometer	UO	UO:0000017	Data processing steps used	cheetah	r0037-s04-c01	36/Raw_Files/e625-r0037-s04-c01.xtc	Coherent X-ray Imaging Data Bank (CXIDB)	doi:10.11577/1252456	http://dx.doi.org/10.11577/1252456
RDV	Sample injection at LCLS	X-ray free-electron laser	Linac Coherent Light Source (LCLS)	CXI	0.1?m chamber	50	femtosecond			CSPAD	217.4	millimeter	UO	UO:0000016	2.4	metre	UO	UO:0000008	aerosol	aerodynamic lens injector	room temperature				vacuum	OMIT	OMIT:0015452	4	microJoule per pulse			0.1 x 0.1	micrometer	UO	UO:0000017	Data processing steps used	cheetah	r0037-s04-c02	36/Raw_Files/e625-r0037-s04-c02.xtc	Coherent X-ray Imaging Data Bank (CXIDB)	doi:10.11577/1252456	http://dx.doi.org/10.11577/1252456
RDV	Sample injection at LCLS	X-ray free-electron laser	Linac Coherent Light Source (LCLS)	CXI	0.1?m chamber	50	femtosecond			CSPAD	217.4	millimeter	UO	UO:0000016	2.4	metre	UO	UO:0000008	aerosol	aerodynamic lens injector	room temperature				vacuum	OMIT	OMIT:0015452	4	microJoule per pulse			0.1 x 0.1	micrometer	UO	UO:0000017	Data processing steps used	cheetah	r0038-s00-c00	36/Raw_Files/e625-r0038-s00-c00.xtc	Coherent X-ray Imaging Data Bank (CXIDB)	doi:10.11577/1252456	http://dx.doi.org/10.11577/1252456
RDV	Sample injection at LCLS	X-ray free-electron laser	Linac Coherent Light Source (LCLS)	CXI	0.1?m chamber	50	femtosecond			CSPAD	217.4	millimeter	UO	UO:0000016	2.4	metre	UO	UO:0000008	aerosol	aerodynamic lens injector	room temperature				vacuum	OMIT	OMIT:0015452	4	microJoule per pulse			0.1 x 0.1	micrometer	UO	UO:0000017	Data processing steps used	cheetah	r0038-s01-c00	36/Raw_Files/e625-r0038-s01-c00.xtc	Coherent X-ray Imaging Data Bank (CXIDB)	doi:10.11577/1252456	http://dx.doi.org/10.11577/1252456
RDV	Sample injection at LCLS	X-ray free-electron laser	Linac Coherent Light Source (LCLS)	CXI	0.1?m chamber	50	femtosecond			CSPAD	217.4	millimeter	UO	UO:0000016	2.4	metre	UO	UO:0000008	aerosol	aerodynamic lens injector	room temperature				vacuum	OMIT	OMIT:0015452	4	microJoule per pulse			0.1 x 0.1	micrometer	UO	UO:0000017	Data processing steps used	cheetah	r0038-s02-c00	36/Raw_Files/e625-r0038-s02-c00.xtc	Coherent X-ray Imaging Data Bank (CXIDB)	doi:10.11577/1252456	http://dx.doi.org/10.11577/1252456
RDV	Sample injection at LCLS	X-ray free-electron laser	Linac Coherent Light Source (LCLS)	CXI	0.1?m chamber	50	femtosecond			CSPAD	217.4	millimeter	UO	UO:0000016	2.4	metre	UO	UO:0000008	aerosol	aerodynamic lens injector	room temperature				vacuum	OMIT	OMIT:0015452	4	microJoule per pulse			0.1 x 0.1	micrometer	UO	UO:0000017	Data processing steps used	cheetah	r0038-s03-c00	36/Raw_Files/e625-r0038-s03-c00.xtc	Coherent X-ray Imaging Data Bank (CXIDB)	doi:10.11577/1252456	http://dx.doi.org/10.11577/1252456
RDV	Sample injection at LCLS	X-ray free-electron laser	Linac Coherent Light Source (LCLS)	CXI	0.1?m chamber	50	femtosecond			CSPAD	217.4	millimeter	UO	UO:0000016	2.4	metre	UO	UO:0000008	aerosol	aerodynamic lens injector	room temperature				vacuum	OMIT	OMIT:0015452	4	microJoule per pulse			0.1 x 0.1	micrometer	UO	UO:0000017	Data processing steps used	cheetah	r0038-s04-c00	36/Raw_Files/e625-r0038-s04-c00.xtc	Coherent X-ray Imaging Data Bank (CXIDB)	doi:10.11577/1252456	http://dx.doi.org/10.11577/1252456
RDV	Sample injection at LCLS	X-ray free-electron laser	Linac Coherent Light Source (LCLS)	CXI	0.1?m chamber	50	femtosecond			CSPAD	217.4	millimeter	UO	UO:0000016	2.4	metre	UO	UO:0000008	aerosol	aerodynamic lens injector	room temperature				vacuum	OMIT	OMIT:0015452	4	microJoule per pulse			0.1 x 0.1	micrometer	UO	UO:0000017	Data processing steps used	cheetah	r0039-s00-c00	36/Raw_Files/e625-r0039-s00-c00.xtc	Coherent X-ray Imaging Data Bank (CXIDB)	doi:10.11577/1252456	http://dx.doi.org/10.11577/1252456
RDV	Sample injection at LCLS	X-ray free-electron laser	Linac Coherent Light Source (LCLS)	CXI	0.1?m chamber	50	femtosecond			CSPAD	217.4	millimeter	UO	UO:0000016	2.4	metre	UO	UO:0000008	aerosol	aerodynamic lens injector	room temperature				vacuum	OMIT	OMIT:0015452	4	microJoule per pulse			0.1 x 0.1	micrometer	UO	UO:0000017	Data processing steps used	cheetah	r0039-s00-c01	36/Raw_Files/e625-r0039-s00-c01.xtc	Coherent X-ray Imaging Data Bank (CXIDB)	doi:10.11577/1252456	http://dx.doi.org/10.11577/1252456
RDV	Sample injection at LCLS	X-ray free-electron laser	Linac Coherent Light Source (LCLS)	CXI	0.1?m chamber	50	femtosecond			CSPAD	217.4	millimeter	UO	UO:0000016	2.4	metre	UO	UO:0000008	aerosol	aerodynamic lens injector	room temperature				vacuum	OMIT	OMIT:0015452	4	microJoule per pulse			0.1 x 0.1	micrometer	UO	UO:0000017	Data processing steps used	cheetah	r0039-s00-c02	36/Raw_Files/e625-r0039-s00-c02.xtc	Coherent X-ray Imaging Data Bank (CXIDB)	doi:10.11577/1252456	http://dx.doi.org/10.11577/1252456
RDV	Sample injection at LCLS	X-ray free-electron laser	Linac Coherent Light Source (LCLS)	CXI	0.1?m chamber	50	femtosecond			CSPAD	217.4	millimeter	UO	UO:0000016	2.4	metre	UO	UO:0000008	aerosol	aerodynamic lens injector	room temperature				vacuum	OMIT	OMIT:0015452	4	microJoule per pulse			0.1 x 0.1	micrometer	UO	UO:0000017	Data processing steps used	cheetah	r0039-s00-c03	36/Raw_Files/e625-r0039-s00-c03.xtc	Coherent X-ray Imaging Data Bank (CXIDB)	doi:10.11577/1252456	http://dx.doi.org/10.11577/1252456
RDV	Sample injection at LCLS	X-ray free-electron laser	Linac Coherent Light Source (LCLS)	CXI	0.1?m chamber	50	femtosecond			CSPAD	217.4	millimeter	UO	UO:0000016	2.4	metre	UO	UO:0000008	aerosol	aerodynamic lens injector	room temperature				vacuum	OMIT	OMIT:0015452	4	microJoule per pulse			0.1 x 0.1	micrometer	UO	UO:0000017	Data processing steps used	cheetah	r0039-s00-c04	36/Raw_Files/e625-r0039-s00-c04.xtc	Coherent X-ray Imaging Data Bank (CXIDB)	doi:10.11577/1252456	http://dx.doi.org/10.11577/1252456
RDV	Sample injection at LCLS	X-ray free-electron laser	Linac Coherent Light Source (LCLS)	CXI	0.1?m chamber	50	femtosecond			CSPAD	217.4	millimeter	UO	UO:0000016	2.4	metre	UO	UO:0000008	aerosol	aerodynamic lens injector	room temperature				vacuum	OMIT	OMIT:0015452	4	microJoule per pulse			0.1 x 0.1	micrometer	UO	UO:0000017	Data processing steps used	cheetah	r0039-s00-c05	36/Raw_Files/e625-r0039-s00-c05.xtc	Coherent X-ray Imaging Data Bank (CXIDB)	doi:10.11577/1252456	http://dx.doi.org/10.11577/1252456
RDV	Sample injection at LCLS	X-ray free-electron laser	Linac Coherent Light Source (LCLS)	CXI	0.1?m chamber	50	femtosecond			CSPAD	217.4	millimeter	UO	UO:0000016	2.4	metre	UO	UO:0000008	aerosol	aerodynamic lens injector	room temperature				vacuum	OMIT	OMIT:0015452	4	microJoule per pulse			0.1 x 0.1	micrometer	UO	UO:0000017	Data processing steps used	cheetah	r0039-s00-c06	36/Raw_Files/e625-r0039-s00-c06.xtc	Coherent X-ray Imaging Data Bank (CXIDB)	doi:10.11577/1252456	http://dx.doi.org/10.11577/1252456
RDV	Sample injection at LCLS	X-ray free-electron laser	Linac Coherent Light Source (LCLS)	CXI	0.1?m chamber	50	femtosecond			CSPAD	217.4	millimeter	UO	UO:0000016	2.4	metre	UO	UO:0000008	aerosol	aerodynamic lens injector	room temperature				vacuum	OMIT	OMIT:0015452	4	microJoule per pulse			0.1 x 0.1	micrometer	UO	UO:0000017	Data processing steps used	cheetah	r0039-s01-c00	36/Raw_Files/e625-r0039-s01-c00.xtc	Coherent X-ray Imaging Data Bank (CXIDB)	doi:10.11577/1252456	http://dx.doi.org/10.11577/1252456
RDV	Sample injection at LCLS	X-ray free-electron laser	Linac Coherent Light Source (LCLS)	CXI	0.1?m chamber	50	femtosecond			CSPAD	217.4	millimeter	UO	UO:0000016	2.4	metre	UO	UO:0000008	aerosol	aerodynamic lens injector	room temperature				vacuum	OMIT	OMIT:0015452	4	microJoule per pulse			0.1 x 0.1	micrometer	UO	UO:0000017	Data processing steps used	cheetah	r0039-s01-c01	36/Raw_Files/e625-r0039-s01-c01.xtc	Coherent X-ray Imaging Data Bank (CXIDB)	doi:10.11577/1252456	http://dx.doi.org/10.11577/1252456
RDV	Sample injection at LCLS	X-ray free-electron laser	Linac Coherent Light Source (LCLS)	CXI	0.1?m chamber	50	femtosecond			CSPAD	217.4	millimeter	UO	UO:0000016	2.4	metre	UO	UO:0000008	aerosol	aerodynamic lens injector	room temperature				vacuum	OMIT	OMIT:0015452	4	microJoule per pulse			0.1 x 0.1	micrometer	UO	UO:0000017	Data processing steps used	cheetah	r0039-s01-c02	36/Raw_Files/e625-r0039-s01-c02.xtc	Coherent X-ray Imaging Data Bank (CXIDB)	doi:10.11577/1252456	http://dx.doi.org/10.11577/1252456
RDV	Sample injection at LCLS	X-ray free-electron laser	Linac Coherent Light Source (LCLS)	CXI	0.1?m chamber	50	femtosecond			CSPAD	217.4	millimeter	UO	UO:0000016	2.4	metre	UO	UO:0000008	aerosol	aerodynamic lens injector	room temperature				vacuum	OMIT	OMIT:0015452	4	microJoule per pulse			0.1 x 0.1	micrometer	UO	UO:0000017	Data processing steps used	cheetah	r0039-s01-c03	36/Raw_Files/e625-r0039-s01-c03.xtc	Coherent X-ray Imaging Data Bank (CXIDB)	doi:10.11577/1252456	http://dx.doi.org/10.11577/1252456
RDV	Sample injection at LCLS	X-ray free-electron laser	Linac Coherent Light Source (LCLS)	CXI	0.1?m chamber	50	femtosecond			CSPAD	217.4	millimeter	UO	UO:0000016	2.4	metre	UO	UO:0000008	aerosol	aerodynamic lens injector	room temperature				vacuum	OMIT	OMIT:0015452	4	microJoule per pulse			0.1 x 0.1	micrometer	UO	UO:0000017	Data processing steps used	cheetah	r0039-s01-c04	36/Raw_Files/e625-r0039-s01-c04.xtc	Coherent X-ray Imaging Data Bank (CXIDB)	doi:10.11577/1252456	http://dx.doi.org/10.11577/1252456
RDV	Sample injection at LCLS	X-ray free-electron laser	Linac Coherent Light Source (LCLS)	CXI	0.1?m chamber	50	femtosecond			CSPAD	217.4	millimeter	UO	UO:0000016	2.4	metre	UO	UO:0000008	aerosol	aerodynamic lens injector	room temperature				vacuum	OMIT	OMIT:0015452	4	microJoule per pulse			0.1 x 0.1	micrometer	UO	UO:0000017	Data processing steps used	cheetah	r0039-s01-c05	36/Raw_Files/e625-r0039-s01-c05.xtc	Coherent X-ray Imaging Data Bank (CXIDB)	doi:10.11577/1252456	http://dx.doi.org/10.11577/1252456
RDV	Sample injection at LCLS	X-ray free-electron laser	Linac Coherent Light Source (LCLS)	CXI	0.1?m chamber	50	femtosecond			CSPAD	217.4	millimeter	UO	UO:0000016	2.4	metre	UO	UO:0000008	aerosol	aerodynamic lens injector	room temperature				vacuum	OMIT	OMIT:0015452	4	microJoule per pulse			0.1 x 0.1	micrometer	UO	UO:0000017	Data processing steps used	cheetah	r0039-s01-c06	36/Raw_Files/e625-r0039-s01-c06.xtc	Coherent X-ray Imaging Data Bank (CXIDB)	doi:10.11577/1252456	http://dx.doi.org/10.11577/1252456
RDV	Sample injection at LCLS	X-ray free-electron laser	Linac Coherent Light Source (LCLS)	CXI	0.1?m chamber	50	femtosecond			CSPAD	217.4	millimeter	UO	UO:0000016	2.4	metre	UO	UO:0000008	aerosol	aerodynamic lens injector	room temperature				vacuum	OMIT	OMIT:0015452	4	microJoule per pulse			0.1 x 0.1	micrometer	UO	UO:0000017	Data processing steps used	cheetah	r0039-s02-c00	36/Raw_Files/e625-r0039-s02-c00.xtc	Coherent X-ray Imaging Data Bank (CXIDB)	doi:10.11577/1252456	http://dx.doi.org/10.11577/1252456
RDV	Sample injection at LCLS	X-ray free-electron laser	Linac Coherent Light Source (LCLS)	CXI	0.1?m chamber	50	femtosecond			CSPAD	217.4	millimeter	UO	UO:0000016	2.4	metre	UO	UO:0000008	aerosol	aerodynamic lens injector	room temperature				vacuum	OMIT	OMIT:0015452	4	microJoule per pulse			0.1 x 0.1	micrometer	UO	UO:0000017	Data processing steps used	cheetah	r0039-s02-c01	36/Raw_Files/e625-r0039-s02-c01.xtc	Coherent X-ray Imaging Data Bank (CXIDB)	doi:10.11577/1252456	http://dx.doi.org/10.11577/1252456
RDV	Sample injection at LCLS	X-ray free-electron laser	Linac Coherent Light Source (LCLS)	CXI	0.1?m chamber	50	femtosecond			CSPAD	217.4	millimeter	UO	UO:0000016	2.4	metre	UO	UO:0000008	aerosol	aerodynamic lens injector	room temperature				vacuum	OMIT	OMIT:0015452	4	microJoule per pulse			0.1 x 0.1	micrometer	UO	UO:0000017	Data processing steps used	cheetah	r0039-s02-c02	36/Raw_Files/e625-r0039-s02-c02.xtc	Coherent X-ray Imaging Data Bank (CXIDB)	doi:10.11577/1252456	http://dx.doi.org/10.11577/1252456
RDV	Sample injection at LCLS	X-ray free-electron laser	Linac Coherent Light Source (LCLS)	CXI	0.1?m chamber	50	femtosecond			CSPAD	217.4	millimeter	UO	UO:0000016	2.4	metre	UO	UO:0000008	aerosol	aerodynamic lens injector	room temperature				vacuum	OMIT	OMIT:0015452	4	microJoule per pulse			0.1 x 0.1	micrometer	UO	UO:0000017	Data processing steps used	cheetah	r0039-s02-c03	36/Raw_Files/e625-r0039-s02-c03.xtc	Coherent X-ray Imaging Data Bank (CXIDB)	doi:10.11577/1252456	http://dx.doi.org/10.11577/1252456
RDV	Sample injection at LCLS	X-ray free-electron laser	Linac Coherent Light Source (LCLS)	CXI	0.1?m chamber	50	femtosecond			CSPAD	217.4	millimeter	UO	UO:0000016	2.4	metre	UO	UO:0000008	aerosol	aerodynamic lens injector	room temperature				vacuum	OMIT	OMIT:0015452	4	microJoule per pulse			0.1 x 0.1	micrometer	UO	UO:0000017	Data processing steps used	cheetah	r0039-s02-c04	36/Raw_Files/e625-r0039-s02-c04.xtc	Coherent X-ray Imaging Data Bank (CXIDB)	doi:10.11577/1252456	http://dx.doi.org/10.11577/1252456
RDV	Sample injection at LCLS	X-ray free-electron laser	Linac Coherent Light Source (LCLS)	CXI	0.1?m chamber	50	femtosecond			CSPAD	217.4	millimeter	UO	UO:0000016	2.4	metre	UO	UO:0000008	aerosol	aerodynamic lens injector	room temperature				vacuum	OMIT	OMIT:0015452	4	microJoule per pulse			0.1 x 0.1	micrometer	UO	UO:0000017	Data processing steps used	cheetah	r0039-s02-c05	36/Raw_Files/e625-r0039-s02-c05.xtc	Coherent X-ray Imaging Data Bank (CXIDB)	doi:10.11577/1252456	http://dx.doi.org/10.11577/1252456
RDV	Sample injection at LCLS	X-ray free-electron laser	Linac Coherent Light Source (LCLS)	CXI	0.1?m chamber	50	femtosecond			CSPAD	217.4	millimeter	UO	UO:0000016	2.4	metre	UO	UO:0000008	aerosol	aerodynamic lens injector	room temperature				vacuum	OMIT	OMIT:0015452	4	microJoule per pulse			0.1 x 0.1	micrometer	UO	UO:0000017	Data processing steps used	cheetah	r0039-s02-c06	36/Raw_Files/e625-r0039-s02-c06.xtc	Coherent X-ray Imaging Data Bank (CXIDB)	doi:10.11577/1252456	http://dx.doi.org/10.11577/1252456
RDV	Sample injection at LCLS	X-ray free-electron laser	Linac Coherent Light Source (LCLS)	CXI	0.1?m chamber	50	femtosecond			CSPAD	217.4	millimeter	UO	UO:0000016	2.4	metre	UO	UO:0000008	aerosol	aerodynamic lens injector	room temperature				vacuum	OMIT	OMIT:0015452	4	microJoule per pulse			0.1 x 0.1	micrometer	UO	UO:0000017	Data processing steps used	cheetah	r0039-s03-c00	36/Raw_Files/e625-r0039-s03-c00.xtc	Coherent X-ray Imaging Data Bank (CXIDB)	doi:10.11577/1252456	http://dx.doi.org/10.11577/1252456
RDV	Sample injection at LCLS	X-ray free-electron laser	Linac Coherent Light Source (LCLS)	CXI	0.1?m chamber	50	femtosecond			CSPAD	217.4	millimeter	UO	UO:0000016	2.4	metre	UO	UO:0000008	aerosol	aerodynamic lens injector	room temperature				vacuum	OMIT	OMIT:0015452	4	microJoule per pulse			0.1 x 0.1	micrometer	UO	UO:0000017	Data processing steps used	cheetah	r0039-s03-c01	36/Raw_Files/e625-r0039-s03-c01.xtc	Coherent X-ray Imaging Data Bank (CXIDB)	doi:10.11577/1252456	http://dx.doi.org/10.11577/1252456
RDV	Sample injection at LCLS	X-ray free-electron laser	Linac Coherent Light Source (LCLS)	CXI	0.1?m chamber	50	femtosecond			CSPAD	217.4	millimeter	UO	UO:0000016	2.4	metre	UO	UO:0000008	aerosol	aerodynamic lens injector	room temperature				vacuum	OMIT	OMIT:0015452	4	microJoule per pulse			0.1 x 0.1	micrometer	UO	UO:0000017	Data processing steps used	cheetah	r0039-s03-c02	36/Raw_Files/e625-r0039-s03-c02.xtc	Coherent X-ray Imaging Data Bank (CXIDB)	doi:10.11577/1252456	http://dx.doi.org/10.11577/1252456
RDV	Sample injection at LCLS	X-ray free-electron laser	Linac Coherent Light Source (LCLS)	CXI	0.1?m chamber	50	femtosecond			CSPAD	217.4	millimeter	UO	UO:0000016	2.4	metre	UO	UO:0000008	aerosol	aerodynamic lens injector	room temperature				vacuum	OMIT	OMIT:0015452	4	microJoule per pulse			0.1 x 0.1	micrometer	UO	UO:0000017	Data processing steps used	cheetah	r0039-s03-c03	36/Raw_Files/e625-r0039-s03-c03.xtc	Coherent X-ray Imaging Data Bank (CXIDB)	doi:10.11577/1252456	http://dx.doi.org/10.11577/1252456
RDV	Sample injection at LCLS	X-ray free-electron laser	Linac Coherent Light Source (LCLS)	CXI	0.1?m chamber	50	femtosecond			CSPAD	217.4	millimeter	UO	UO:0000016	2.4	metre	UO	UO:0000008	aerosol	aerodynamic lens injector	room temperature				vacuum	OMIT	OMIT:0015452	4	microJoule per pulse			0.1 x 0.1	micrometer	UO	UO:0000017	Data processing steps used	cheetah	r0039-s03-c04	36/Raw_Files/e625-r0039-s03-c04.xtc	Coherent X-ray Imaging Data Bank (CXIDB)	doi:10.11577/1252456	http://dx.doi.org/10.11577/1252456
RDV	Sample injection at LCLS	X-ray free-electron laser	Linac Coherent Light Source (LCLS)	CXI	0.1?m chamber	50	femtosecond			CSPAD	217.4	millimeter	UO	UO:0000016	2.4	metre	UO	UO:0000008	aerosol	aerodynamic lens injector	room temperature				vacuum	OMIT	OMIT:0015452	4	microJoule per pulse			0.1 x 0.1	micrometer	UO	UO:0000017	Data processing steps used	cheetah	r0039-s03-c05	36/Raw_Files/e625-r0039-s03-c05.xtc	Coherent X-ray Imaging Data Bank (CXIDB)	doi:10.11577/1252456	http://dx.doi.org/10.11577/1252456
RDV	Sample injection at LCLS	X-ray free-electron laser	Linac Coherent Light Source (LCLS)	CXI	0.1?m chamber	50	femtosecond			CSPAD	217.4	millimeter	UO	UO:0000016	2.4	metre	UO	UO:0000008	aerosol	aerodynamic lens injector	room temperature				vacuum	OMIT	OMIT:0015452	4	microJoule per pulse			0.1 x 0.1	micrometer	UO	UO:0000017	Data processing steps used	cheetah	r0039-s03-c06	36/Raw_Files/e625-r0039-s03-c06.xtc	Coherent X-ray Imaging Data Bank (CXIDB)	doi:10.11577/1252456	http://dx.doi.org/10.11577/1252456
RDV	Sample injection at LCLS	X-ray free-electron laser	Linac Coherent Light Source (LCLS)	CXI	0.1?m chamber	50	femtosecond			CSPAD	217.4	millimeter	UO	UO:0000016	2.4	metre	UO	UO:0000008	aerosol	aerodynamic lens injector	room temperature				vacuum	OMIT	OMIT:0015452	4	microJoule per pulse			0.1 x 0.1	micrometer	UO	UO:0000017	Data processing steps used	cheetah	r0039-s04-c00	36/Raw_Files/e625-r0039-s04-c00.xtc	Coherent X-ray Imaging Data Bank (CXIDB)	doi:10.11577/1252456	http://dx.doi.org/10.11577/1252456
RDV	Sample injection at LCLS	X-ray free-electron laser	Linac Coherent Light Source (LCLS)	CXI	0.1?m chamber	50	femtosecond			CSPAD	217.4	millimeter	UO	UO:0000016	2.4	metre	UO	UO:0000008	aerosol	aerodynamic lens injector	room temperature				vacuum	OMIT	OMIT:0015452	4	microJoule per pulse			0.1 x 0.1	micrometer	UO	UO:0000017	Data processing steps used	cheetah	r0039-s04-c01	36/Raw_Files/e625-r0039-s04-c01.xtc	Coherent X-ray Imaging Data Bank (CXIDB)	doi:10.11577/1252456	http://dx.doi.org/10.11577/1252456
RDV	Sample injection at LCLS	X-ray free-electron laser	Linac Coherent Light Source (LCLS)	CXI	0.1?m chamber	50	femtosecond			CSPAD	217.4	millimeter	UO	UO:0000016	2.4	metre	UO	UO:0000008	aerosol	aerodynamic lens injector	room temperature				vacuum	OMIT	OMIT:0015452	4	microJoule per pulse			0.1 x 0.1	micrometer	UO	UO:0000017	Data processing steps used	cheetah	r0039-s04-c02	36/Raw_Files/e625-r0039-s04-c02.xtc	Coherent X-ray Imaging Data Bank (CXIDB)	doi:10.11577/1252456	http://dx.doi.org/10.11577/1252456
RDV	Sample injection at LCLS	X-ray free-electron laser	Linac Coherent Light Source (LCLS)	CXI	0.1?m chamber	50	femtosecond			CSPAD	217.4	millimeter	UO	UO:0000016	2.4	metre	UO	UO:0000008	aerosol	aerodynamic lens injector	room temperature				vacuum	OMIT	OMIT:0015452	4	microJoule per pulse			0.1 x 0.1	micrometer	UO	UO:0000017	Data processing steps used	cheetah	r0039-s04-c03	36/Raw_Files/e625-r0039-s04-c03.xtc	Coherent X-ray Imaging Data Bank (CXIDB)	doi:10.11577/1252456	http://dx.doi.org/10.11577/1252456
RDV	Sample injection at LCLS	X-ray free-electron laser	Linac Coherent Light Source (LCLS)	CXI	0.1?m chamber	50	femtosecond			CSPAD	217.4	millimeter	UO	UO:0000016	2.4	metre	UO	UO:0000008	aerosol	aerodynamic lens injector	room temperature				vacuum	OMIT	OMIT:0015452	4	microJoule per pulse			0.1 x 0.1	micrometer	UO	UO:0000017	Data processing steps used	cheetah	r0039-s04-c04	36/Raw_Files/e625-r0039-s04-c04.xtc	Coherent X-ray Imaging Data Bank (CXIDB)	doi:10.11577/1252456	http://dx.doi.org/10.11577/1252456
RDV	Sample injection at LCLS	X-ray free-electron laser	Linac Coherent Light Source (LCLS)	CXI	0.1?m chamber	50	femtosecond			CSPAD	217.4	millimeter	UO	UO:0000016	2.4	metre	UO	UO:0000008	aerosol	aerodynamic lens injector	room temperature				vacuum	OMIT	OMIT:0015452	4	microJoule per pulse			0.1 x 0.1	micrometer	UO	UO:0000017	Data processing steps used	cheetah	r0039-s04-c05	36/Raw_Files/e625-r0039-s04-c05.xtc	Coherent X-ray Imaging Data Bank (CXIDB)	doi:10.11577/1252456	http://dx.doi.org/10.11577/1252456
RDV	Sample injection at LCLS	X-ray free-electron laser	Linac Coherent Light Source (LCLS)	CXI	0.1?m chamber	50	femtosecond			CSPAD	217.4	millimeter	UO	UO:0000016	2.4	metre	UO	UO:0000008	aerosol	aerodynamic lens injector	room temperature				vacuum	OMIT	OMIT:0015452	4	microJoule per pulse			0.1 x 0.1	micrometer	UO	UO:0000017	Data processing steps used	cheetah	r0039-s04-c06	36/Raw_Files/e625-r0039-s04-c06.xtc	Coherent X-ray Imaging Data Bank (CXIDB)	doi:10.11577/1252456	http://dx.doi.org/10.11577/1252456
RDV	Sample injection at LCLS	X-ray free-electron laser	Linac Coherent Light Source (LCLS)	CXI	0.1?m chamber	50	femtosecond			CSPAD	217.4	millimeter	UO	UO:0000016	2.4	metre	UO	UO:0000008	aerosol	aerodynamic lens injector	room temperature				vacuum	OMIT	OMIT:0015452	4	microJoule per pulse			0.1 x 0.1	micrometer	UO	UO:0000017	Data processing steps used	cheetah	r0040-s00-c00	36/Raw_Files/e625-r0040-s00-c00.xtc	Coherent X-ray Imaging Data Bank (CXIDB)	doi:10.11577/1252456	http://dx.doi.org/10.11577/1252456
RDV	Sample injection at LCLS	X-ray free-electron laser	Linac Coherent Light Source (LCLS)	CXI	0.1?m chamber	50	femtosecond			CSPAD	217.4	millimeter	UO	UO:0000016	2.4	metre	UO	UO:0000008	aerosol	aerodynamic lens injector	room temperature				vacuum	OMIT	OMIT:0015452	4	microJoule per pulse			0.1 x 0.1	micrometer	UO	UO:0000017	Data processing steps used	cheetah	r0040-s00-c01	36/Raw_Files/e625-r0040-s00-c01.xtc	Coherent X-ray Imaging Data Bank (CXIDB)	doi:10.11577/1252456	http://dx.doi.org/10.11577/1252456
RDV	Sample injection at LCLS	X-ray free-electron laser	Linac Coherent Light Source (LCLS)	CXI	0.1?m chamber	50	femtosecond			CSPAD	217.4	millimeter	UO	UO:0000016	2.4	metre	UO	UO:0000008	aerosol	aerodynamic lens injector	room temperature				vacuum	OMIT	OMIT:0015452	4	microJoule per pulse			0.1 x 0.1	micrometer	UO	UO:0000017	Data processing steps used	cheetah	r0040-s00-c02	36/Raw_Files/e625-r0040-s00-c02.xtc	Coherent X-ray Imaging Data Bank (CXIDB)	doi:10.11577/1252456	http://dx.doi.org/10.11577/1252456
RDV	Sample injection at LCLS	X-ray free-electron laser	Linac Coherent Light Source (LCLS)	CXI	0.1?m chamber	50	femtosecond			CSPAD	217.4	millimeter	UO	UO:0000016	2.4	metre	UO	UO:0000008	aerosol	aerodynamic lens injector	room temperature				vacuum	OMIT	OMIT:0015452	4	microJoule per pulse			0.1 x 0.1	micrometer	UO	UO:0000017	Data processing steps used	cheetah	r0040-s00-c03	36/Raw_Files/e625-r0040-s00-c03.xtc	Coherent X-ray Imaging Data Bank (CXIDB)	doi:10.11577/1252456	http://dx.doi.org/10.11577/1252456
RDV	Sample injection at LCLS	X-ray free-electron laser	Linac Coherent Light Source (LCLS)	CXI	0.1?m chamber	50	femtosecond			CSPAD	217.4	millimeter	UO	UO:0000016	2.4	metre	UO	UO:0000008	aerosol	aerodynamic lens injector	room temperature				vacuum	OMIT	OMIT:0015452	4	microJoule per pulse			0.1 x 0.1	micrometer	UO	UO:0000017	Data processing steps used	cheetah	r0040-s00-c04	36/Raw_Files/e625-r0040-s00-c04.xtc	Coherent X-ray Imaging Data Bank (CXIDB)	doi:10.11577/1252456	http://dx.doi.org/10.11577/1252456
RDV	Sample injection at LCLS	X-ray free-electron laser	Linac Coherent Light Source (LCLS)	CXI	0.1?m chamber	50	femtosecond			CSPAD	217.4	millimeter	UO	UO:0000016	2.4	metre	UO	UO:0000008	aerosol	aerodynamic lens injector	room temperature				vacuum	OMIT	OMIT:0015452	4	microJoule per pulse			0.1 x 0.1	micrometer	UO	UO:0000017	Data processing steps used	cheetah	r0040-s00-c05	36/Raw_Files/e625-r0040-s00-c05.xtc	Coherent X-ray Imaging Data Bank (CXIDB)	doi:10.11577/1252456	http://dx.doi.org/10.11577/1252456
RDV	Sample injection at LCLS	X-ray free-electron laser	Linac Coherent Light Source (LCLS)	CXI	0.1?m chamber	50	femtosecond			CSPAD	217.4	millimeter	UO	UO:0000016	2.4	metre	UO	UO:0000008	aerosol	aerodynamic lens injector	room temperature				vacuum	OMIT	OMIT:0015452	4	microJoule per pulse			0.1 x 0.1	micrometer	UO	UO:0000017	Data processing steps used	cheetah	r0040-s01-c00	36/Raw_Files/e625-r0040-s01-c00.xtc	Coherent X-ray Imaging Data Bank (CXIDB)	doi:10.11577/1252456	http://dx.doi.org/10.11577/1252456
RDV	Sample injection at LCLS	X-ray free-electron laser	Linac Coherent Light Source (LCLS)	CXI	0.1?m chamber	50	femtosecond			CSPAD	217.4	millimeter	UO	UO:0000016	2.4	metre	UO	UO:0000008	aerosol	aerodynamic lens injector	room temperature				vacuum	OMIT	OMIT:0015452	4	microJoule per pulse			0.1 x 0.1	micrometer	UO	UO:0000017	Data processing steps used	cheetah	r0040-s01-c01	36/Raw_Files/e625-r0040-s01-c01.xtc	Coherent X-ray Imaging Data Bank (CXIDB)	doi:10.11577/1252456	http://dx.doi.org/10.11577/1252456
RDV	Sample injection at LCLS	X-ray free-electron laser	Linac Coherent Light Source (LCLS)	CXI	0.1?m chamber	50	femtosecond			CSPAD	217.4	millimeter	UO	UO:0000016	2.4	metre	UO	UO:0000008	aerosol	aerodynamic lens injector	room temperature				vacuum	OMIT	OMIT:0015452	4	microJoule per pulse			0.1 x 0.1	micrometer	UO	UO:0000017	Data processing steps used	cheetah	r0040-s01-c02	36/Raw_Files/e625-r0040-s01-c02.xtc	Coherent X-ray Imaging Data Bank (CXIDB)	doi:10.11577/1252456	http://dx.doi.org/10.11577/1252456
RDV	Sample injection at LCLS	X-ray free-electron laser	Linac Coherent Light Source (LCLS)	CXI	0.1?m chamber	50	femtosecond			CSPAD	217.4	millimeter	UO	UO:0000016	2.4	metre	UO	UO:0000008	aerosol	aerodynamic lens injector	room temperature				vacuum	OMIT	OMIT:0015452	4	microJoule per pulse			0.1 x 0.1	micrometer	UO	UO:0000017	Data processing steps used	cheetah	r0040-s01-c03	36/Raw_Files/e625-r0040-s01-c03.xtc	Coherent X-ray Imaging Data Bank (CXIDB)	doi:10.11577/1252456	http://dx.doi.org/10.11577/1252456
RDV	Sample injection at LCLS	X-ray free-electron laser	Linac Coherent Light Source (LCLS)	CXI	0.1?m chamber	50	femtosecond			CSPAD	217.4	millimeter	UO	UO:0000016	2.4	metre	UO	UO:0000008	aerosol	aerodynamic lens injector	room temperature				vacuum	OMIT	OMIT:0015452	4	microJoule per pulse			0.1 x 0.1	micrometer	UO	UO:0000017	Data processing steps used	cheetah	r0040-s01-c04	36/Raw_Files/e625-r0040-s01-c04.xtc	Coherent X-ray Imaging Data Bank (CXIDB)	doi:10.11577/1252456	http://dx.doi.org/10.11577/1252456
RDV	Sample injection at LCLS	X-ray free-electron laser	Linac Coherent Light Source (LCLS)	CXI	0.1?m chamber	50	femtosecond			CSPAD	217.4	millimeter	UO	UO:0000016	2.4	metre	UO	UO:0000008	aerosol	aerodynamic lens injector	room temperature				vacuum	OMIT	OMIT:0015452	4	microJoule per pulse			0.1 x 0.1	micrometer	UO	UO:0000017	Data processing steps used	cheetah	r0040-s01-c05	36/Raw_Files/e625-r0040-s01-c05.xtc	Coherent X-ray Imaging Data Bank (CXIDB)	doi:10.11577/1252456	http://dx.doi.org/10.11577/1252456
RDV	Sample injection at LCLS	X-ray free-electron laser	Linac Coherent Light Source (LCLS)	CXI	0.1?m chamber	50	femtosecond			CSPAD	217.4	millimeter	UO	UO:0000016	2.4	metre	UO	UO:0000008	aerosol	aerodynamic lens injector	room temperature				vacuum	OMIT	OMIT:0015452	4	microJoule per pulse			0.1 x 0.1	micrometer	UO	UO:0000017	Data processing steps used	cheetah	r0040-s02-c00	36/Raw_Files/e625-r0040-s02-c00.xtc	Coherent X-ray Imaging Data Bank (CXIDB)	doi:10.11577/1252456	http://dx.doi.org/10.11577/1252456
RDV	Sample injection at LCLS	X-ray free-electron laser	Linac Coherent Light Source (LCLS)	CXI	0.1?m chamber	50	femtosecond			CSPAD	217.4	millimeter	UO	UO:0000016	2.4	metre	UO	UO:0000008	aerosol	aerodynamic lens injector	room temperature				vacuum	OMIT	OMIT:0015452	4	microJoule per pulse			0.1 x 0.1	micrometer	UO	UO:0000017	Data processing steps used	cheetah	r0040-s02-c01	36/Raw_Files/e625-r0040-s02-c01.xtc	Coherent X-ray Imaging Data Bank (CXIDB)	doi:10.11577/1252456	http://dx.doi.org/10.11577/1252456
RDV	Sample injection at LCLS	X-ray free-electron laser	Linac Coherent Light Source (LCLS)	CXI	0.1?m chamber	50	femtosecond			CSPAD	217.4	millimeter	UO	UO:0000016	2.4	metre	UO	UO:0000008	aerosol	aerodynamic lens injector	room temperature				vacuum	OMIT	OMIT:0015452	4	microJoule per pulse			0.1 x 0.1	micrometer	UO	UO:0000017	Data processing steps used	cheetah	r0040-s02-c02	36/Raw_Files/e625-r0040-s02-c02.xtc	Coherent X-ray Imaging Data Bank (CXIDB)	doi:10.11577/1252456	http://dx.doi.org/10.11577/1252456
RDV	Sample injection at LCLS	X-ray free-electron laser	Linac Coherent Light Source (LCLS)	CXI	0.1?m chamber	50	femtosecond			CSPAD	217.4	millimeter	UO	UO:0000016	2.4	metre	UO	UO:0000008	aerosol	aerodynamic lens injector	room temperature				vacuum	OMIT	OMIT:0015452	4	microJoule per pulse			0.1 x 0.1	micrometer	UO	UO:0000017	Data processing steps used	cheetah	r0040-s02-c03	36/Raw_Files/e625-r0040-s02-c03.xtc	Coherent X-ray Imaging Data Bank (CXIDB)	doi:10.11577/1252456	http://dx.doi.org/10.11577/1252456
RDV	Sample injection at LCLS	X-ray free-electron laser	Linac Coherent Light Source (LCLS)	CXI	0.1?m chamber	50	femtosecond			CSPAD	217.4	millimeter	UO	UO:0000016	2.4	metre	UO	UO:0000008	aerosol	aerodynamic lens injector	room temperature				vacuum	OMIT	OMIT:0015452	4	microJoule per pulse			0.1 x 0.1	micrometer	UO	UO:0000017	Data processing steps used	cheetah	r0040-s02-c04	36/Raw_Files/e625-r0040-s02-c04.xtc	Coherent X-ray Imaging Data Bank (CXIDB)	doi:10.11577/1252456	http://dx.doi.org/10.11577/1252456
RDV	Sample injection at LCLS	X-ray free-electron laser	Linac Coherent Light Source (LCLS)	CXI	0.1?m chamber	50	femtosecond			CSPAD	217.4	millimeter	UO	UO:0000016	2.4	metre	UO	UO:0000008	aerosol	aerodynamic lens injector	room temperature				vacuum	OMIT	OMIT:0015452	4	microJoule per pulse			0.1 x 0.1	micrometer	UO	UO:0000017	Data processing steps used	cheetah	r0040-s02-c05	36/Raw_Files/e625-r0040-s02-c05.xtc	Coherent X-ray Imaging Data Bank (CXIDB)	doi:10.11577/1252456	http://dx.doi.org/10.11577/1252456
RDV	Sample injection at LCLS	X-ray free-electron laser	Linac Coherent Light Source (LCLS)	CXI	0.1?m chamber	50	femtosecond			CSPAD	217.4	millimeter	UO	UO:0000016	2.4	metre	UO	UO:0000008	aerosol	aerodynamic lens injector	room temperature				vacuum	OMIT	OMIT:0015452	4	microJoule per pulse			0.1 x 0.1	micrometer	UO	UO:0000017	Data processing steps used	cheetah	r0040-s03-c00	36/Raw_Files/e625-r0040-s03-c00.xtc	Coherent X-ray Imaging Data Bank (CXIDB)	doi:10.11577/1252456	http://dx.doi.org/10.11577/1252456
RDV	Sample injection at LCLS	X-ray free-electron laser	Linac Coherent Light Source (LCLS)	CXI	0.1?m chamber	50	femtosecond			CSPAD	217.4	millimeter	UO	UO:0000016	2.4	metre	UO	UO:0000008	aerosol	aerodynamic lens injector	room temperature				vacuum	OMIT	OMIT:0015452	4	microJoule per pulse			0.1 x 0.1	micrometer	UO	UO:0000017	Data processing steps used	cheetah	r0040-s03-c01	36/Raw_Files/e625-r0040-s03-c01.xtc	Coherent X-ray Imaging Data Bank (CXIDB)	doi:10.11577/1252456	http://dx.doi.org/10.11577/1252456
RDV	Sample injection at LCLS	X-ray free-electron laser	Linac Coherent Light Source (LCLS)	CXI	0.1?m chamber	50	femtosecond			CSPAD	217.4	millimeter	UO	UO:0000016	2.4	metre	UO	UO:0000008	aerosol	aerodynamic lens injector	room temperature				vacuum	OMIT	OMIT:0015452	4	microJoule per pulse			0.1 x 0.1	micrometer	UO	UO:0000017	Data processing steps used	cheetah	r0040-s03-c02	36/Raw_Files/e625-r0040-s03-c02.xtc	Coherent X-ray Imaging Data Bank (CXIDB)	doi:10.11577/1252456	http://dx.doi.org/10.11577/1252456
RDV	Sample injection at LCLS	X-ray free-electron laser	Linac Coherent Light Source (LCLS)	CXI	0.1?m chamber	50	femtosecond			CSPAD	217.4	millimeter	UO	UO:0000016	2.4	metre	UO	UO:0000008	aerosol	aerodynamic lens injector	room temperature				vacuum	OMIT	OMIT:0015452	4	microJoule per pulse			0.1 x 0.1	micrometer	UO	UO:0000017	Data processing steps used	cheetah	r0040-s03-c03	36/Raw_Files/e625-r0040-s03-c03.xtc	Coherent X-ray Imaging Data Bank (CXIDB)	doi:10.11577/1252456	http://dx.doi.org/10.11577/1252456
RDV	Sample injection at LCLS	X-ray free-electron laser	Linac Coherent Light Source (LCLS)	CXI	0.1?m chamber	50	femtosecond			CSPAD	217.4	millimeter	UO	UO:0000016	2.4	metre	UO	UO:0000008	aerosol	aerodynamic lens injector	room temperature				vacuum	OMIT	OMIT:0015452	4	microJoule per pulse			0.1 x 0.1	micrometer	UO	UO:0000017	Data processing steps used	cheetah	r0040-s03-c04	36/Raw_Files/e625-r0040-s03-c04.xtc	Coherent X-ray Imaging Data Bank (CXIDB)	doi:10.11577/1252456	http://dx.doi.org/10.11577/1252456
RDV	Sample injection at LCLS	X-ray free-electron laser	Linac Coherent Light Source (LCLS)	CXI	0.1?m chamber	50	femtosecond			CSPAD	217.4	millimeter	UO	UO:0000016	2.4	metre	UO	UO:0000008	aerosol	aerodynamic lens injector	room temperature				vacuum	OMIT	OMIT:0015452	4	microJoule per pulse			0.1 x 0.1	micrometer	UO	UO:0000017	Data processing steps used	cheetah	r0040-s03-c05	36/Raw_Files/e625-r0040-s03-c05.xtc	Coherent X-ray Imaging Data Bank (CXIDB)	doi:10.11577/1252456	http://dx.doi.org/10.11577/1252456
RDV	Sample injection at LCLS	X-ray free-electron laser	Linac Coherent Light Source (LCLS)	CXI	0.1?m chamber	50	femtosecond			CSPAD	217.4	millimeter	UO	UO:0000016	2.4	metre	UO	UO:0000008	aerosol	aerodynamic lens injector	room temperature				vacuum	OMIT	OMIT:0015452	4	microJoule per pulse			0.1 x 0.1	micrometer	UO	UO:0000017	Data processing steps used	cheetah	r0040-s04-c00	36/Raw_Files/e625-r0040-s04-c00.xtc	Coherent X-ray Imaging Data Bank (CXIDB)	doi:10.11577/1252456	http://dx.doi.org/10.11577/1252456
RDV	Sample injection at LCLS	X-ray free-electron laser	Linac Coherent Light Source (LCLS)	CXI	0.1?m chamber	50	femtosecond			CSPAD	217.4	millimeter	UO	UO:0000016	2.4	metre	UO	UO:0000008	aerosol	aerodynamic lens injector	room temperature				vacuum	OMIT	OMIT:0015452	4	microJoule per pulse			0.1 x 0.1	micrometer	UO	UO:0000017	Data processing steps used	cheetah	r0040-s04-c01	36/Raw_Files/e625-r0040-s04-c01.xtc	Coherent X-ray Imaging Data Bank (CXIDB)	doi:10.11577/1252456	http://dx.doi.org/10.11577/1252456
RDV	Sample injection at LCLS	X-ray free-electron laser	Linac Coherent Light Source (LCLS)	CXI	0.1?m chamber	50	femtosecond			CSPAD	217.4	millimeter	UO	UO:0000016	2.4	metre	UO	UO:0000008	aerosol	aerodynamic lens injector	room temperature				vacuum	OMIT	OMIT:0015452	4	microJoule per pulse			0.1 x 0.1	micrometer	UO	UO:0000017	Data processing steps used	cheetah	r0040-s04-c02	36/Raw_Files/e625-r0040-s04-c02.xtc	Coherent X-ray Imaging Data Bank (CXIDB)	doi:10.11577/1252456	http://dx.doi.org/10.11577/1252456
RDV	Sample injection at LCLS	X-ray free-electron laser	Linac Coherent Light Source (LCLS)	CXI	0.1?m chamber	50	femtosecond			CSPAD	217.4	millimeter	UO	UO:0000016	2.4	metre	UO	UO:0000008	aerosol	aerodynamic lens injector	room temperature				vacuum	OMIT	OMIT:0015452	4	microJoule per pulse			0.1 x 0.1	micrometer	UO	UO:0000017	Data processing steps used	cheetah	r0040-s04-c03	36/Raw_Files/e625-r0040-s04-c03.xtc	Coherent X-ray Imaging Data Bank (CXIDB)	doi:10.11577/1252456	http://dx.doi.org/10.11577/1252456
RDV	Sample injection at LCLS	X-ray free-electron laser	Linac Coherent Light Source (LCLS)	CXI	0.1?m chamber	50	femtosecond			CSPAD	217.4	millimeter	UO	UO:0000016	2.4	metre	UO	UO:0000008	aerosol	aerodynamic lens injector	room temperature				vacuum	OMIT	OMIT:0015452	4	microJoule per pulse			0.1 x 0.1	micrometer	UO	UO:0000017	Data processing steps used	cheetah	r0040-s04-c04	36/Raw_Files/e625-r0040-s04-c04.xtc	Coherent X-ray Imaging Data Bank (CXIDB)	doi:10.11577/1252456	http://dx.doi.org/10.11577/1252456
RDV	Sample injection at LCLS	X-ray free-electron laser	Linac Coherent Light Source (LCLS)	CXI	0.1?m chamber	50	femtosecond			CSPAD	217.4	millimeter	UO	UO:0000016	2.4	metre	UO	UO:0000008	aerosol	aerodynamic lens injector	room temperature				vacuum	OMIT	OMIT:0015452	4	microJoule per pulse			0.1 x 0.1	micrometer	UO	UO:0000017	Data processing steps used	cheetah	r0040-s04-c05	36/Raw_Files/e625-r0040-s04-c05.xtc	Coherent X-ray Imaging Data Bank (CXIDB)	doi:10.11577/1252456	http://dx.doi.org/10.11577/1252456
RDV	Sample injection at LCLS	X-ray free-electron laser	Linac Coherent Light Source (LCLS)	CXI	0.1?m chamber	50	femtosecond			CSPAD	217.4	millimeter	UO	UO:0000016	2.4	metre	UO	UO:0000008	aerosol	aerodynamic lens injector	room temperature				vacuum	OMIT	OMIT:0015452	4	microJoule per pulse			0.1 x 0.1	micrometer	UO	UO:0000017	Data processing steps used	cheetah	r0041-s00-c00	36/Raw_Files/e625-r0041-s00-c00.xtc	Coherent X-ray Imaging Data Bank (CXIDB)	doi:10.11577/1252456	http://dx.doi.org/10.11577/1252456
RDV	Sample injection at LCLS	X-ray free-electron laser	Linac Coherent Light Source (LCLS)	CXI	0.1?m chamber	50	femtosecond			CSPAD	217.4	millimeter	UO	UO:0000016	2.4	metre	UO	UO:0000008	aerosol	aerodynamic lens injector	room temperature				vacuum	OMIT	OMIT:0015452	4	microJoule per pulse			0.1 x 0.1	micrometer	UO	UO:0000017	Data processing steps used	cheetah	r0041-s01-c00	36/Raw_Files/e625-r0041-s01-c00.xtc	Coherent X-ray Imaging Data Bank (CXIDB)	doi:10.11577/1252456	http://dx.doi.org/10.11577/1252456
RDV	Sample injection at LCLS	X-ray free-electron laser	Linac Coherent Light Source (LCLS)	CXI	0.1?m chamber	50	femtosecond			CSPAD	217.4	millimeter	UO	UO:0000016	2.4	metre	UO	UO:0000008	aerosol	aerodynamic lens injector	room temperature				vacuum	OMIT	OMIT:0015452	4	microJoule per pulse			0.1 x 0.1	micrometer	UO	UO:0000017	Data processing steps used	cheetah	r0041-s02-c00	36/Raw_Files/e625-r0041-s02-c00.xtc	Coherent X-ray Imaging Data Bank (CXIDB)	doi:10.11577/1252456	http://dx.doi.org/10.11577/1252456
RDV	Sample injection at LCLS	X-ray free-electron laser	Linac Coherent Light Source (LCLS)	CXI	0.1?m chamber	50	femtosecond			CSPAD	217.4	millimeter	UO	UO:0000016	2.4	metre	UO	UO:0000008	aerosol	aerodynamic lens injector	room temperature				vacuum	OMIT	OMIT:0015452	4	microJoule per pulse			0.1 x 0.1	micrometer	UO	UO:0000017	Data processing steps used	cheetah	r0041-s03-c00	36/Raw_Files/e625-r0041-s03-c00.xtc	Coherent X-ray Imaging Data Bank (CXIDB)	doi:10.11577/1252456	http://dx.doi.org/10.11577/1252456
RDV	Sample injection at LCLS	X-ray free-electron laser	Linac Coherent Light Source (LCLS)	CXI	0.1?m chamber	50	femtosecond			CSPAD	217.4	millimeter	UO	UO:0000016	2.4	metre	UO	UO:0000008	aerosol	aerodynamic lens injector	room temperature				vacuum	OMIT	OMIT:0015452	4	microJoule per pulse			0.1 x 0.1	micrometer	UO	UO:0000017	Data processing steps used	cheetah	r0041-s04-c00	36/Raw_Files/e625-r0041-s04-c00.xtc	Coherent X-ray Imaging Data Bank (CXIDB)	doi:10.11577/1252456	http://dx.doi.org/10.11577/1252456
RDV	Sample injection at LCLS	X-ray free-electron laser	Linac Coherent Light Source (LCLS)	CXI	0.1?m chamber	50	femtosecond			CSPAD	217.4	millimeter	UO	UO:0000016	2.4	metre	UO	UO:0000008	aerosol	aerodynamic lens injector	room temperature				vacuum	OMIT	OMIT:0015452	4	microJoule per pulse			0.1 x 0.1	micrometer	UO	UO:0000017	Data processing steps used	cheetah	r0042-s00-c00	36/Raw_Files/e625-r0042-s00-c00.xtc	Coherent X-ray Imaging Data Bank (CXIDB)	doi:10.11577/1252456	http://dx.doi.org/10.11577/1252456
RDV	Sample injection at LCLS	X-ray free-electron laser	Linac Coherent Light Source (LCLS)	CXI	0.1?m chamber	50	femtosecond			CSPAD	217.4	millimeter	UO	UO:0000016	2.4	metre	UO	UO:0000008	aerosol	aerodynamic lens injector	room temperature				vacuum	OMIT	OMIT:0015452	4	microJoule per pulse			0.1 x 0.1	micrometer	UO	UO:0000017	Data processing steps used	cheetah	r0042-s00-c01	36/Raw_Files/e625-r0042-s00-c01.xtc	Coherent X-ray Imaging Data Bank (CXIDB)	doi:10.11577/1252456	http://dx.doi.org/10.11577/1252456
RDV	Sample injection at LCLS	X-ray free-electron laser	Linac Coherent Light Source (LCLS)	CXI	0.1?m chamber	50	femtosecond			CSPAD	217.4	millimeter	UO	UO:0000016	2.4	metre	UO	UO:0000008	aerosol	aerodynamic lens injector	room temperature				vacuum	OMIT	OMIT:0015452	4	microJoule per pulse			0.1 x 0.1	micrometer	UO	UO:0000017	Data processing steps used	cheetah	r0042-s00-c02	36/Raw_Files/e625-r0042-s00-c02.xtc	Coherent X-ray Imaging Data Bank (CXIDB)	doi:10.11577/1252456	http://dx.doi.org/10.11577/1252456
RDV	Sample injection at LCLS	X-ray free-electron laser	Linac Coherent Light Source (LCLS)	CXI	0.1?m chamber	50	femtosecond			CSPAD	217.4	millimeter	UO	UO:0000016	2.4	metre	UO	UO:0000008	aerosol	aerodynamic lens injector	room temperature				vacuum	OMIT	OMIT:0015452	4	microJoule per pulse			0.1 x 0.1	micrometer	UO	UO:0000017	Data processing steps used	cheetah	r0042-s00-c03	36/Raw_Files/e625-r0042-s00-c03.xtc	Coherent X-ray Imaging Data Bank (CXIDB)	doi:10.11577/1252456	http://dx.doi.org/10.11577/1252456
RDV	Sample injection at LCLS	X-ray free-electron laser	Linac Coherent Light Source (LCLS)	CXI	0.1?m chamber	50	femtosecond			CSPAD	217.4	millimeter	UO	UO:0000016	2.4	metre	UO	UO:0000008	aerosol	aerodynamic lens injector	room temperature				vacuum	OMIT	OMIT:0015452	4	microJoule per pulse			0.1 x 0.1	micrometer	UO	UO:0000017	Data processing steps used	cheetah	r0042-s00-c04	36/Raw_Files/e625-r0042-s00-c04.xtc	Coherent X-ray Imaging Data Bank (CXIDB)	doi:10.11577/1252456	http://dx.doi.org/10.11577/1252456
RDV	Sample injection at LCLS	X-ray free-electron laser	Linac Coherent Light Source (LCLS)	CXI	0.1?m chamber	50	femtosecond			CSPAD	217.4	millimeter	UO	UO:0000016	2.4	metre	UO	UO:0000008	aerosol	aerodynamic lens injector	room temperature				vacuum	OMIT	OMIT:0015452	4	microJoule per pulse			0.1 x 0.1	micrometer	UO	UO:0000017	Data processing steps used	cheetah	r0042-s00-c05	36/Raw_Files/e625-r0042-s00-c05.xtc	Coherent X-ray Imaging Data Bank (CXIDB)	doi:10.11577/1252456	http://dx.doi.org/10.11577/1252456
RDV	Sample injection at LCLS	X-ray free-electron laser	Linac Coherent Light Source (LCLS)	CXI	0.1?m chamber	50	femtosecond			CSPAD	217.4	millimeter	UO	UO:0000016	2.4	metre	UO	UO:0000008	aerosol	aerodynamic lens injector	room temperature				vacuum	OMIT	OMIT:0015452	4	microJoule per pulse			0.1 x 0.1	micrometer	UO	UO:0000017	Data processing steps used	cheetah	r0042-s00-c06	36/Raw_Files/e625-r0042-s00-c06.xtc	Coherent X-ray Imaging Data Bank (CXIDB)	doi:10.11577/1252456	http://dx.doi.org/10.11577/1252456
RDV	Sample injection at LCLS	X-ray free-electron laser	Linac Coherent Light Source (LCLS)	CXI	0.1?m chamber	50	femtosecond			CSPAD	217.4	millimeter	UO	UO:0000016	2.4	metre	UO	UO:0000008	aerosol	aerodynamic lens injector	room temperature				vacuum	OMIT	OMIT:0015452	4	microJoule per pulse			0.1 x 0.1	micrometer	UO	UO:0000017	Data processing steps used	cheetah	r0042-s01-c00	36/Raw_Files/e625-r0042-s01-c00.xtc	Coherent X-ray Imaging Data Bank (CXIDB)	doi:10.11577/1252456	http://dx.doi.org/10.11577/1252456
RDV	Sample injection at LCLS	X-ray free-electron laser	Linac Coherent Light Source (LCLS)	CXI	0.1?m chamber	50	femtosecond			CSPAD	217.4	millimeter	UO	UO:0000016	2.4	metre	UO	UO:0000008	aerosol	aerodynamic lens injector	room temperature				vacuum	OMIT	OMIT:0015452	4	microJoule per pulse			0.1 x 0.1	micrometer	UO	UO:0000017	Data processing steps used	cheetah	r0042-s01-c01	36/Raw_Files/e625-r0042-s01-c01.xtc	Coherent X-ray Imaging Data Bank (CXIDB)	doi:10.11577/1252456	http://dx.doi.org/10.11577/1252456
RDV	Sample injection at LCLS	X-ray free-electron laser	Linac Coherent Light Source (LCLS)	CXI	0.1?m chamber	50	femtosecond			CSPAD	217.4	millimeter	UO	UO:0000016	2.4	metre	UO	UO:0000008	aerosol	aerodynamic lens injector	room temperature				vacuum	OMIT	OMIT:0015452	4	microJoule per pulse			0.1 x 0.1	micrometer	UO	UO:0000017	Data processing steps used	cheetah	r0042-s01-c02	36/Raw_Files/e625-r0042-s01-c02.xtc	Coherent X-ray Imaging Data Bank (CXIDB)	doi:10.11577/1252456	http://dx.doi.org/10.11577/1252456
RDV	Sample injection at LCLS	X-ray free-electron laser	Linac Coherent Light Source (LCLS)	CXI	0.1?m chamber	50	femtosecond			CSPAD	217.4	millimeter	UO	UO:0000016	2.4	metre	UO	UO:0000008	aerosol	aerodynamic lens injector	room temperature				vacuum	OMIT	OMIT:0015452	4	microJoule per pulse			0.1 x 0.1	micrometer	UO	UO:0000017	Data processing steps used	cheetah	r0042-s01-c03	36/Raw_Files/e625-r0042-s01-c03.xtc	Coherent X-ray Imaging Data Bank (CXIDB)	doi:10.11577/1252456	http://dx.doi.org/10.11577/1252456
RDV	Sample injection at LCLS	X-ray free-electron laser	Linac Coherent Light Source (LCLS)	CXI	0.1?m chamber	50	femtosecond			CSPAD	217.4	millimeter	UO	UO:0000016	2.4	metre	UO	UO:0000008	aerosol	aerodynamic lens injector	room temperature				vacuum	OMIT	OMIT:0015452	4	microJoule per pulse			0.1 x 0.1	micrometer	UO	UO:0000017	Data processing steps used	cheetah	r0042-s01-c04	36/Raw_Files/e625-r0042-s01-c04.xtc	Coherent X-ray Imaging Data Bank (CXIDB)	doi:10.11577/1252456	http://dx.doi.org/10.11577/1252456
RDV	Sample injection at LCLS	X-ray free-electron laser	Linac Coherent Light Source (LCLS)	CXI	0.1?m chamber	50	femtosecond			CSPAD	217.4	millimeter	UO	UO:0000016	2.4	metre	UO	UO:0000008	aerosol	aerodynamic lens injector	room temperature				vacuum	OMIT	OMIT:0015452	4	microJoule per pulse			0.1 x 0.1	micrometer	UO	UO:0000017	Data processing steps used	cheetah	r0042-s01-c05	36/Raw_Files/e625-r0042-s01-c05.xtc	Coherent X-ray Imaging Data Bank (CXIDB)	doi:10.11577/1252456	http://dx.doi.org/10.11577/1252456
RDV	Sample injection at LCLS	X-ray free-electron laser	Linac Coherent Light Source (LCLS)	CXI	0.1?m chamber	50	femtosecond			CSPAD	217.4	millimeter	UO	UO:0000016	2.4	metre	UO	UO:0000008	aerosol	aerodynamic lens injector	room temperature				vacuum	OMIT	OMIT:0015452	4	microJoule per pulse			0.1 x 0.1	micrometer	UO	UO:0000017	Data processing steps used	cheetah	r0042-s01-c06	36/Raw_Files/e625-r0042-s01-c06.xtc	Coherent X-ray Imaging Data Bank (CXIDB)	doi:10.11577/1252456	http://dx.doi.org/10.11577/1252456
RDV	Sample injection at LCLS	X-ray free-electron laser	Linac Coherent Light Source (LCLS)	CXI	0.1?m chamber	50	femtosecond			CSPAD	217.4	millimeter	UO	UO:0000016	2.4	metre	UO	UO:0000008	aerosol	aerodynamic lens injector	room temperature				vacuum	OMIT	OMIT:0015452	4	microJoule per pulse			0.1 x 0.1	micrometer	UO	UO:0000017	Data processing steps used	cheetah	r0042-s02-c00	36/Raw_Files/e625-r0042-s02-c00.xtc	Coherent X-ray Imaging Data Bank (CXIDB)	doi:10.11577/1252456	http://dx.doi.org/10.11577/1252456
RDV	Sample injection at LCLS	X-ray free-electron laser	Linac Coherent Light Source (LCLS)	CXI	0.1?m chamber	50	femtosecond			CSPAD	217.4	millimeter	UO	UO:0000016	2.4	metre	UO	UO:0000008	aerosol	aerodynamic lens injector	room temperature				vacuum	OMIT	OMIT:0015452	4	microJoule per pulse			0.1 x 0.1	micrometer	UO	UO:0000017	Data processing steps used	cheetah	r0042-s02-c01	36/Raw_Files/e625-r0042-s02-c01.xtc	Coherent X-ray Imaging Data Bank (CXIDB)	doi:10.11577/1252456	http://dx.doi.org/10.11577/1252456
RDV	Sample injection at LCLS	X-ray free-electron laser	Linac Coherent Light Source (LCLS)	CXI	0.1?m chamber	50	femtosecond			CSPAD	217.4	millimeter	UO	UO:0000016	2.4	metre	UO	UO:0000008	aerosol	aerodynamic lens injector	room temperature				vacuum	OMIT	OMIT:0015452	4	microJoule per pulse			0.1 x 0.1	micrometer	UO	UO:0000017	Data processing steps used	cheetah	r0042-s02-c02	36/Raw_Files/e625-r0042-s02-c02.xtc	Coherent X-ray Imaging Data Bank (CXIDB)	doi:10.11577/1252456	http://dx.doi.org/10.11577/1252456
RDV	Sample injection at LCLS	X-ray free-electron laser	Linac Coherent Light Source (LCLS)	CXI	0.1?m chamber	50	femtosecond			CSPAD	217.4	millimeter	UO	UO:0000016	2.4	metre	UO	UO:0000008	aerosol	aerodynamic lens injector	room temperature				vacuum	OMIT	OMIT:0015452	4	microJoule per pulse			0.1 x 0.1	micrometer	UO	UO:0000017	Data processing steps used	cheetah	r0042-s02-c03	36/Raw_Files/e625-r0042-s02-c03.xtc	Coherent X-ray Imaging Data Bank (CXIDB)	doi:10.11577/1252456	http://dx.doi.org/10.11577/1252456
RDV	Sample injection at LCLS	X-ray free-electron laser	Linac Coherent Light Source (LCLS)	CXI	0.1?m chamber	50	femtosecond			CSPAD	217.4	millimeter	UO	UO:0000016	2.4	metre	UO	UO:0000008	aerosol	aerodynamic lens injector	room temperature				vacuum	OMIT	OMIT:0015452	4	microJoule per pulse			0.1 x 0.1	micrometer	UO	UO:0000017	Data processing steps used	cheetah	r0042-s02-c04	36/Raw_Files/e625-r0042-s02-c04.xtc	Coherent X-ray Imaging Data Bank (CXIDB)	doi:10.11577/1252456	http://dx.doi.org/10.11577/1252456
RDV	Sample injection at LCLS	X-ray free-electron laser	Linac Coherent Light Source (LCLS)	CXI	0.1?m chamber	50	femtosecond			CSPAD	217.4	millimeter	UO	UO:0000016	2.4	metre	UO	UO:0000008	aerosol	aerodynamic lens injector	room temperature				vacuum	OMIT	OMIT:0015452	4	microJoule per pulse			0.1 x 0.1	micrometer	UO	UO:0000017	Data processing steps used	cheetah	r0042-s02-c05	36/Raw_Files/e625-r0042-s02-c05.xtc	Coherent X-ray Imaging Data Bank (CXIDB)	doi:10.11577/1252456	http://dx.doi.org/10.11577/1252456
RDV	Sample injection at LCLS	X-ray free-electron laser	Linac Coherent Light Source (LCLS)	CXI	0.1?m chamber	50	femtosecond			CSPAD	217.4	millimeter	UO	UO:0000016	2.4	metre	UO	UO:0000008	aerosol	aerodynamic lens injector	room temperature				vacuum	OMIT	OMIT:0015452	4	microJoule per pulse			0.1 x 0.1	micrometer	UO	UO:0000017	Data processing steps used	cheetah	r0042-s02-c06	36/Raw_Files/e625-r0042-s02-c06.xtc	Coherent X-ray Imaging Data Bank (CXIDB)	doi:10.11577/1252456	http://dx.doi.org/10.11577/1252456
RDV	Sample injection at LCLS	X-ray free-electron laser	Linac Coherent Light Source (LCLS)	CXI	0.1?m chamber	50	femtosecond			CSPAD	217.4	millimeter	UO	UO:0000016	2.4	metre	UO	UO:0000008	aerosol	aerodynamic lens injector	room temperature				vacuum	OMIT	OMIT:0015452	4	microJoule per pulse			0.1 x 0.1	micrometer	UO	UO:0000017	Data processing steps used	cheetah	r0042-s03-c00	36/Raw_Files/e625-r0042-s03-c00.xtc	Coherent X-ray Imaging Data Bank (CXIDB)	doi:10.11577/1252456	http://dx.doi.org/10.11577/1252456
RDV	Sample injection at LCLS	X-ray free-electron laser	Linac Coherent Light Source (LCLS)	CXI	0.1?m chamber	50	femtosecond			CSPAD	217.4	millimeter	UO	UO:0000016	2.4	metre	UO	UO:0000008	aerosol	aerodynamic lens injector	room temperature				vacuum	OMIT	OMIT:0015452	4	microJoule per pulse			0.1 x 0.1	micrometer	UO	UO:0000017	Data processing steps used	cheetah	r0042-s03-c01	36/Raw_Files/e625-r0042-s03-c01.xtc	Coherent X-ray Imaging Data Bank (CXIDB)	doi:10.11577/1252456	http://dx.doi.org/10.11577/1252456
RDV	Sample injection at LCLS	X-ray free-electron laser	Linac Coherent Light Source (LCLS)	CXI	0.1?m chamber	50	femtosecond			CSPAD	217.4	millimeter	UO	UO:0000016	2.4	metre	UO	UO:0000008	aerosol	aerodynamic lens injector	room temperature				vacuum	OMIT	OMIT:0015452	4	microJoule per pulse			0.1 x 0.1	micrometer	UO	UO:0000017	Data processing steps used	cheetah	r0042-s03-c02	36/Raw_Files/e625-r0042-s03-c02.xtc	Coherent X-ray Imaging Data Bank (CXIDB)	doi:10.11577/1252456	http://dx.doi.org/10.11577/1252456
RDV	Sample injection at LCLS	X-ray free-electron laser	Linac Coherent Light Source (LCLS)	CXI	0.1?m chamber	50	femtosecond			CSPAD	217.4	millimeter	UO	UO:0000016	2.4	metre	UO	UO:0000008	aerosol	aerodynamic lens injector	room temperature				vacuum	OMIT	OMIT:0015452	4	microJoule per pulse			0.1 x 0.1	micrometer	UO	UO:0000017	Data processing steps used	cheetah	r0042-s03-c03	36/Raw_Files/e625-r0042-s03-c03.xtc	Coherent X-ray Imaging Data Bank (CXIDB)	doi:10.11577/1252456	http://dx.doi.org/10.11577/1252456
RDV	Sample injection at LCLS	X-ray free-electron laser	Linac Coherent Light Source (LCLS)	CXI	0.1?m chamber	50	femtosecond			CSPAD	217.4	millimeter	UO	UO:0000016	2.4	metre	UO	UO:0000008	aerosol	aerodynamic lens injector	room temperature				vacuum	OMIT	OMIT:0015452	4	microJoule per pulse			0.1 x 0.1	micrometer	UO	UO:0000017	Data processing steps used	cheetah	r0042-s03-c04	36/Raw_Files/e625-r0042-s03-c04.xtc	Coherent X-ray Imaging Data Bank (CXIDB)	doi:10.11577/1252456	http://dx.doi.org/10.11577/1252456
RDV	Sample injection at LCLS	X-ray free-electron laser	Linac Coherent Light Source (LCLS)	CXI	0.1?m chamber	50	femtosecond			CSPAD	217.4	millimeter	UO	UO:0000016	2.4	metre	UO	UO:0000008	aerosol	aerodynamic lens injector	room temperature				vacuum	OMIT	OMIT:0015452	4	microJoule per pulse			0.1 x 0.1	micrometer	UO	UO:0000017	Data processing steps used	cheetah	r0042-s03-c05	36/Raw_Files/e625-r0042-s03-c05.xtc	Coherent X-ray Imaging Data Bank (CXIDB)	doi:10.11577/1252456	http://dx.doi.org/10.11577/1252456
RDV	Sample injection at LCLS	X-ray free-electron laser	Linac Coherent Light Source (LCLS)	CXI	0.1?m chamber	50	femtosecond			CSPAD	217.4	millimeter	UO	UO:0000016	2.4	metre	UO	UO:0000008	aerosol	aerodynamic lens injector	room temperature				vacuum	OMIT	OMIT:0015452	4	microJoule per pulse			0.1 x 0.1	micrometer	UO	UO:0000017	Data processing steps used	cheetah	r0042-s03-c06	36/Raw_Files/e625-r0042-s03-c06.xtc	Coherent X-ray Imaging Data Bank (CXIDB)	doi:10.11577/1252456	http://dx.doi.org/10.11577/1252456
RDV	Sample injection at LCLS	X-ray free-electron laser	Linac Coherent Light Source (LCLS)	CXI	0.1?m chamber	50	femtosecond			CSPAD	217.4	millimeter	UO	UO:0000016	2.4	metre	UO	UO:0000008	aerosol	aerodynamic lens injector	room temperature				vacuum	OMIT	OMIT:0015452	4	microJoule per pulse			0.1 x 0.1	micrometer	UO	UO:0000017	Data processing steps used	cheetah	r0042-s04-c00	36/Raw_Files/e625-r0042-s04-c00.xtc	Coherent X-ray Imaging Data Bank (CXIDB)	doi:10.11577/1252456	http://dx.doi.org/10.11577/1252456
RDV	Sample injection at LCLS	X-ray free-electron laser	Linac Coherent Light Source (LCLS)	CXI	0.1?m chamber	50	femtosecond			CSPAD	217.4	millimeter	UO	UO:0000016	2.4	metre	UO	UO:0000008	aerosol	aerodynamic lens injector	room temperature				vacuum	OMIT	OMIT:0015452	4	microJoule per pulse			0.1 x 0.1	micrometer	UO	UO:0000017	Data processing steps used	cheetah	r0042-s04-c01	36/Raw_Files/e625-r0042-s04-c01.xtc	Coherent X-ray Imaging Data Bank (CXIDB)	doi:10.11577/1252456	http://dx.doi.org/10.11577/1252456
RDV	Sample injection at LCLS	X-ray free-electron laser	Linac Coherent Light Source (LCLS)	CXI	0.1?m chamber	50	femtosecond			CSPAD	217.4	millimeter	UO	UO:0000016	2.4	metre	UO	UO:0000008	aerosol	aerodynamic lens injector	room temperature				vacuum	OMIT	OMIT:0015452	4	microJoule per pulse			0.1 x 0.1	micrometer	UO	UO:0000017	Data processing steps used	cheetah	r0042-s04-c02	36/Raw_Files/e625-r0042-s04-c02.xtc	Coherent X-ray Imaging Data Bank (CXIDB)	doi:10.11577/1252456	http://dx.doi.org/10.11577/1252456
RDV	Sample injection at LCLS	X-ray free-electron laser	Linac Coherent Light Source (LCLS)	CXI	0.1?m chamber	50	femtosecond			CSPAD	217.4	millimeter	UO	UO:0000016	2.4	metre	UO	UO:0000008	aerosol	aerodynamic lens injector	room temperature				vacuum	OMIT	OMIT:0015452	4	microJoule per pulse			0.1 x 0.1	micrometer	UO	UO:0000017	Data processing steps used	cheetah	r0042-s04-c03	36/Raw_Files/e625-r0042-s04-c03.xtc	Coherent X-ray Imaging Data Bank (CXIDB)	doi:10.11577/1252456	http://dx.doi.org/10.11577/1252456
RDV	Sample injection at LCLS	X-ray free-electron laser	Linac Coherent Light Source (LCLS)	CXI	0.1?m chamber	50	femtosecond			CSPAD	217.4	millimeter	UO	UO:0000016	2.4	metre	UO	UO:0000008	aerosol	aerodynamic lens injector	room temperature				vacuum	OMIT	OMIT:0015452	4	microJoule per pulse			0.1 x 0.1	micrometer	UO	UO:0000017	Data processing steps used	cheetah	r0042-s04-c04	36/Raw_Files/e625-r0042-s04-c04.xtc	Coherent X-ray Imaging Data Bank (CXIDB)	doi:10.11577/1252456	http://dx.doi.org/10.11577/1252456
RDV	Sample injection at LCLS	X-ray free-electron laser	Linac Coherent Light Source (LCLS)	CXI	0.1?m chamber	50	femtosecond			CSPAD	217.4	millimeter	UO	UO:0000016	2.4	metre	UO	UO:0000008	aerosol	aerodynamic lens injector	room temperature				vacuum	OMIT	OMIT:0015452	4	microJoule per pulse			0.1 x 0.1	micrometer	UO	UO:0000017	Data processing steps used	cheetah	r0042-s04-c05	36/Raw_Files/e625-r0042-s04-c05.xtc	Coherent X-ray Imaging Data Bank (CXIDB)	doi:10.11577/1252456	http://dx.doi.org/10.11577/1252456
RDV	Sample injection at LCLS	X-ray free-electron laser	Linac Coherent Light Source (LCLS)	CXI	0.1?m chamber	50	femtosecond			CSPAD	217.4	millimeter	UO	UO:0000016	2.4	metre	UO	UO:0000008	aerosol	aerodynamic lens injector	room temperature				vacuum	OMIT	OMIT:0015452	4	microJoule per pulse			0.1 x 0.1	micrometer	UO	UO:0000017	Data processing steps used	cheetah	r0042-s04-c06	36/Raw_Files/e625-r0042-s04-c06.xtc	Coherent X-ray Imaging Data Bank (CXIDB)	doi:10.11577/1252456	http://dx.doi.org/10.11577/1252456
RDV	Sample injection at LCLS	X-ray free-electron laser	Linac Coherent Light Source (LCLS)	CXI	0.1?m chamber	50	femtosecond			CSPAD	217.4	millimeter	UO	UO:0000016	2.4	metre	UO	UO:0000008	aerosol	aerodynamic lens injector	room temperature				vacuum	OMIT	OMIT:0015452	4	microJoule per pulse			0.1 x 0.1	micrometer	UO	UO:0000017	Data processing steps used	cheetah	r0043-s00-c00	36/Raw_Files/e625-r0043-s00-c00.xtc	Coherent X-ray Imaging Data Bank (CXIDB)	doi:10.11577/1252456	http://dx.doi.org/10.11577/1252456
RDV	Sample injection at LCLS	X-ray free-electron laser	Linac Coherent Light Source (LCLS)	CXI	0.1?m chamber	50	femtosecond			CSPAD	217.4	millimeter	UO	UO:0000016	2.4	metre	UO	UO:0000008	aerosol	aerodynamic lens injector	room temperature				vacuum	OMIT	OMIT:0015452	4	microJoule per pulse			0.1 x 0.1	micrometer	UO	UO:0000017	Data processing steps used	cheetah	r0043-s00-c01	36/Raw_Files/e625-r0043-s00-c01.xtc	Coherent X-ray Imaging Data Bank (CXIDB)	doi:10.11577/1252456	http://dx.doi.org/10.11577/1252456
RDV	Sample injection at LCLS	X-ray free-electron laser	Linac Coherent Light Source (LCLS)	CXI	0.1?m chamber	50	femtosecond			CSPAD	217.4	millimeter	UO	UO:0000016	2.4	metre	UO	UO:0000008	aerosol	aerodynamic lens injector	room temperature				vacuum	OMIT	OMIT:0015452	4	microJoule per pulse			0.1 x 0.1	micrometer	UO	UO:0000017	Data processing steps used	cheetah	r0043-s00-c02	36/Raw_Files/e625-r0043-s00-c02.xtc	Coherent X-ray Imaging Data Bank (CXIDB)	doi:10.11577/1252456	http://dx.doi.org/10.11577/1252456
RDV	Sample injection at LCLS	X-ray free-electron laser	Linac Coherent Light Source (LCLS)	CXI	0.1?m chamber	50	femtosecond			CSPAD	217.4	millimeter	UO	UO:0000016	2.4	metre	UO	UO:0000008	aerosol	aerodynamic lens injector	room temperature				vacuum	OMIT	OMIT:0015452	4	microJoule per pulse			0.1 x 0.1	micrometer	UO	UO:0000017	Data processing steps used	cheetah	r0043-s00-c03	36/Raw_Files/e625-r0043-s00-c03.xtc	Coherent X-ray Imaging Data Bank (CXIDB)	doi:10.11577/1252456	http://dx.doi.org/10.11577/1252456
RDV	Sample injection at LCLS	X-ray free-electron laser	Linac Coherent Light Source (LCLS)	CXI	0.1?m chamber	50	femtosecond			CSPAD	217.4	millimeter	UO	UO:0000016	2.4	metre	UO	UO:0000008	aerosol	aerodynamic lens injector	room temperature				vacuum	OMIT	OMIT:0015452	4	microJoule per pulse			0.1 x 0.1	micrometer	UO	UO:0000017	Data processing steps used	cheetah	r0043-s00-c04	36/Raw_Files/e625-r0043-s00-c04.xtc	Coherent X-ray Imaging Data Bank (CXIDB)	doi:10.11577/1252456	http://dx.doi.org/10.11577/1252456
RDV	Sample injection at LCLS	X-ray free-electron laser	Linac Coherent Light Source (LCLS)	CXI	0.1?m chamber	50	femtosecond			CSPAD	217.4	millimeter	UO	UO:0000016	2.4	metre	UO	UO:0000008	aerosol	aerodynamic lens injector	room temperature				vacuum	OMIT	OMIT:0015452	4	microJoule per pulse			0.1 x 0.1	micrometer	UO	UO:0000017	Data processing steps used	cheetah	r0043-s00-c05	36/Raw_Files/e625-r0043-s00-c05.xtc	Coherent X-ray Imaging Data Bank (CXIDB)	doi:10.11577/1252456	http://dx.doi.org/10.11577/1252456
RDV	Sample injection at LCLS	X-ray free-electron laser	Linac Coherent Light Source (LCLS)	CXI	0.1?m chamber	50	femtosecond			CSPAD	217.4	millimeter	UO	UO:0000016	2.4	metre	UO	UO:0000008	aerosol	aerodynamic lens injector	room temperature				vacuum	OMIT	OMIT:0015452	4	microJoule per pulse			0.1 x 0.1	micrometer	UO	UO:0000017	Data processing steps used	cheetah	r0043-s00-c06	36/Raw_Files/e625-r0043-s00-c06.xtc	Coherent X-ray Imaging Data Bank (CXIDB)	doi:10.11577/1252456	http://dx.doi.org/10.11577/1252456
RDV	Sample injection at LCLS	X-ray free-electron laser	Linac Coherent Light Source (LCLS)	CXI	0.1?m chamber	50	femtosecond			CSPAD	217.4	millimeter	UO	UO:0000016	2.4	metre	UO	UO:0000008	aerosol	aerodynamic lens injector	room temperature				vacuum	OMIT	OMIT:0015452	4	microJoule per pulse			0.1 x 0.1	micrometer	UO	UO:0000017	Data processing steps used	cheetah	r0043-s00-c07	36/Raw_Files/e625-r0043-s00-c07.xtc	Coherent X-ray Imaging Data Bank (CXIDB)	doi:10.11577/1252456	http://dx.doi.org/10.11577/1252456
RDV	Sample injection at LCLS	X-ray free-electron laser	Linac Coherent Light Source (LCLS)	CXI	0.1?m chamber	50	femtosecond			CSPAD	217.4	millimeter	UO	UO:0000016	2.4	metre	UO	UO:0000008	aerosol	aerodynamic lens injector	room temperature				vacuum	OMIT	OMIT:0015452	4	microJoule per pulse			0.1 x 0.1	micrometer	UO	UO:0000017	Data processing steps used	cheetah	r0043-s01-c00	36/Raw_Files/e625-r0043-s01-c00.xtc	Coherent X-ray Imaging Data Bank (CXIDB)	doi:10.11577/1252456	http://dx.doi.org/10.11577/1252456
RDV	Sample injection at LCLS	X-ray free-electron laser	Linac Coherent Light Source (LCLS)	CXI	0.1?m chamber	50	femtosecond			CSPAD	217.4	millimeter	UO	UO:0000016	2.4	metre	UO	UO:0000008	aerosol	aerodynamic lens injector	room temperature				vacuum	OMIT	OMIT:0015452	4	microJoule per pulse			0.1 x 0.1	micrometer	UO	UO:0000017	Data processing steps used	cheetah	r0043-s01-c01	36/Raw_Files/e625-r0043-s01-c01.xtc	Coherent X-ray Imaging Data Bank (CXIDB)	doi:10.11577/1252456	http://dx.doi.org/10.11577/1252456
RDV	Sample injection at LCLS	X-ray free-electron laser	Linac Coherent Light Source (LCLS)	CXI	0.1?m chamber	50	femtosecond			CSPAD	217.4	millimeter	UO	UO:0000016	2.4	metre	UO	UO:0000008	aerosol	aerodynamic lens injector	room temperature				vacuum	OMIT	OMIT:0015452	4	microJoule per pulse			0.1 x 0.1	micrometer	UO	UO:0000017	Data processing steps used	cheetah	r0043-s01-c02	36/Raw_Files/e625-r0043-s01-c02.xtc	Coherent X-ray Imaging Data Bank (CXIDB)	doi:10.11577/1252456	http://dx.doi.org/10.11577/1252456
RDV	Sample injection at LCLS	X-ray free-electron laser	Linac Coherent Light Source (LCLS)	CXI	0.1?m chamber	50	femtosecond			CSPAD	217.4	millimeter	UO	UO:0000016	2.4	metre	UO	UO:0000008	aerosol	aerodynamic lens injector	room temperature				vacuum	OMIT	OMIT:0015452	4	microJoule per pulse			0.1 x 0.1	micrometer	UO	UO:0000017	Data processing steps used	cheetah	r0043-s01-c03	36/Raw_Files/e625-r0043-s01-c03.xtc	Coherent X-ray Imaging Data Bank (CXIDB)	doi:10.11577/1252456	http://dx.doi.org/10.11577/1252456
RDV	Sample injection at LCLS	X-ray free-electron laser	Linac Coherent Light Source (LCLS)	CXI	0.1?m chamber	50	femtosecond			CSPAD	217.4	millimeter	UO	UO:0000016	2.4	metre	UO	UO:0000008	aerosol	aerodynamic lens injector	room temperature				vacuum	OMIT	OMIT:0015452	4	microJoule per pulse			0.1 x 0.1	micrometer	UO	UO:0000017	Data processing steps used	cheetah	r0043-s01-c04	36/Raw_Files/e625-r0043-s01-c04.xtc	Coherent X-ray Imaging Data Bank (CXIDB)	doi:10.11577/1252456	http://dx.doi.org/10.11577/1252456
RDV	Sample injection at LCLS	X-ray free-electron laser	Linac Coherent Light Source (LCLS)	CXI	0.1?m chamber	50	femtosecond			CSPAD	217.4	millimeter	UO	UO:0000016	2.4	metre	UO	UO:0000008	aerosol	aerodynamic lens injector	room temperature				vacuum	OMIT	OMIT:0015452	4	microJoule per pulse			0.1 x 0.1	micrometer	UO	UO:0000017	Data processing steps used	cheetah	r0043-s01-c05	36/Raw_Files/e625-r0043-s01-c05.xtc	Coherent X-ray Imaging Data Bank (CXIDB)	doi:10.11577/1252456	http://dx.doi.org/10.11577/1252456
RDV	Sample injection at LCLS	X-ray free-electron laser	Linac Coherent Light Source (LCLS)	CXI	0.1?m chamber	50	femtosecond			CSPAD	217.4	millimeter	UO	UO:0000016	2.4	metre	UO	UO:0000008	aerosol	aerodynamic lens injector	room temperature				vacuum	OMIT	OMIT:0015452	4	microJoule per pulse			0.1 x 0.1	micrometer	UO	UO:0000017	Data processing steps used	cheetah	r0043-s01-c06	36/Raw_Files/e625-r0043-s01-c06.xtc	Coherent X-ray Imaging Data Bank (CXIDB)	doi:10.11577/1252456	http://dx.doi.org/10.11577/1252456
RDV	Sample injection at LCLS	X-ray free-electron laser	Linac Coherent Light Source (LCLS)	CXI	0.1?m chamber	50	femtosecond			CSPAD	217.4	millimeter	UO	UO:0000016	2.4	metre	UO	UO:0000008	aerosol	aerodynamic lens injector	room temperature				vacuum	OMIT	OMIT:0015452	4	microJoule per pulse			0.1 x 0.1	micrometer	UO	UO:0000017	Data processing steps used	cheetah	r0043-s01-c07	36/Raw_Files/e625-r0043-s01-c07.xtc	Coherent X-ray Imaging Data Bank (CXIDB)	doi:10.11577/1252456	http://dx.doi.org/10.11577/1252456
RDV	Sample injection at LCLS	X-ray free-electron laser	Linac Coherent Light Source (LCLS)	CXI	0.1?m chamber	50	femtosecond			CSPAD	217.4	millimeter	UO	UO:0000016	2.4	metre	UO	UO:0000008	aerosol	aerodynamic lens injector	room temperature				vacuum	OMIT	OMIT:0015452	4	microJoule per pulse			0.1 x 0.1	micrometer	UO	UO:0000017	Data processing steps used	cheetah	r0043-s02-c00	36/Raw_Files/e625-r0043-s02-c00.xtc	Coherent X-ray Imaging Data Bank (CXIDB)	doi:10.11577/1252456	http://dx.doi.org/10.11577/1252456
RDV	Sample injection at LCLS	X-ray free-electron laser	Linac Coherent Light Source (LCLS)	CXI	0.1?m chamber	50	femtosecond			CSPAD	217.4	millimeter	UO	UO:0000016	2.4	metre	UO	UO:0000008	aerosol	aerodynamic lens injector	room temperature				vacuum	OMIT	OMIT:0015452	4	microJoule per pulse			0.1 x 0.1	micrometer	UO	UO:0000017	Data processing steps used	cheetah	r0043-s02-c01	36/Raw_Files/e625-r0043-s02-c01.xtc	Coherent X-ray Imaging Data Bank (CXIDB)	doi:10.11577/1252456	http://dx.doi.org/10.11577/1252456
RDV	Sample injection at LCLS	X-ray free-electron laser	Linac Coherent Light Source (LCLS)	CXI	0.1?m chamber	50	femtosecond			CSPAD	217.4	millimeter	UO	UO:0000016	2.4	metre	UO	UO:0000008	aerosol	aerodynamic lens injector	room temperature				vacuum	OMIT	OMIT:0015452	4	microJoule per pulse			0.1 x 0.1	micrometer	UO	UO:0000017	Data processing steps used	cheetah	r0043-s02-c02	36/Raw_Files/e625-r0043-s02-c02.xtc	Coherent X-ray Imaging Data Bank (CXIDB)	doi:10.11577/1252456	http://dx.doi.org/10.11577/1252456
RDV	Sample injection at LCLS	X-ray free-electron laser	Linac Coherent Light Source (LCLS)	CXI	0.1?m chamber	50	femtosecond			CSPAD	217.4	millimeter	UO	UO:0000016	2.4	metre	UO	UO:0000008	aerosol	aerodynamic lens injector	room temperature				vacuum	OMIT	OMIT:0015452	4	microJoule per pulse			0.1 x 0.1	micrometer	UO	UO:0000017	Data processing steps used	cheetah	r0043-s02-c03	36/Raw_Files/e625-r0043-s02-c03.xtc	Coherent X-ray Imaging Data Bank (CXIDB)	doi:10.11577/1252456	http://dx.doi.org/10.11577/1252456
RDV	Sample injection at LCLS	X-ray free-electron laser	Linac Coherent Light Source (LCLS)	CXI	0.1?m chamber	50	femtosecond			CSPAD	217.4	millimeter	UO	UO:0000016	2.4	metre	UO	UO:0000008	aerosol	aerodynamic lens injector	room temperature				vacuum	OMIT	OMIT:0015452	4	microJoule per pulse			0.1 x 0.1	micrometer	UO	UO:0000017	Data processing steps used	cheetah	r0043-s02-c04	36/Raw_Files/e625-r0043-s02-c04.xtc	Coherent X-ray Imaging Data Bank (CXIDB)	doi:10.11577/1252456	http://dx.doi.org/10.11577/1252456
RDV	Sample injection at LCLS	X-ray free-electron laser	Linac Coherent Light Source (LCLS)	CXI	0.1?m chamber	50	femtosecond			CSPAD	217.4	millimeter	UO	UO:0000016	2.4	metre	UO	UO:0000008	aerosol	aerodynamic lens injector	room temperature				vacuum	OMIT	OMIT:0015452	4	microJoule per pulse			0.1 x 0.1	micrometer	UO	UO:0000017	Data processing steps used	cheetah	r0043-s02-c05	36/Raw_Files/e625-r0043-s02-c05.xtc	Coherent X-ray Imaging Data Bank (CXIDB)	doi:10.11577/1252456	http://dx.doi.org/10.11577/1252456
RDV	Sample injection at LCLS	X-ray free-electron laser	Linac Coherent Light Source (LCLS)	CXI	0.1?m chamber	50	femtosecond			CSPAD	217.4	millimeter	UO	UO:0000016	2.4	metre	UO	UO:0000008	aerosol	aerodynamic lens injector	room temperature				vacuum	OMIT	OMIT:0015452	4	microJoule per pulse			0.1 x 0.1	micrometer	UO	UO:0000017	Data processing steps used	cheetah	r0043-s02-c06	36/Raw_Files/e625-r0043-s02-c06.xtc	Coherent X-ray Imaging Data Bank (CXIDB)	doi:10.11577/1252456	http://dx.doi.org/10.11577/1252456
RDV	Sample injection at LCLS	X-ray free-electron laser	Linac Coherent Light Source (LCLS)	CXI	0.1?m chamber	50	femtosecond			CSPAD	217.4	millimeter	UO	UO:0000016	2.4	metre	UO	UO:0000008	aerosol	aerodynamic lens injector	room temperature				vacuum	OMIT	OMIT:0015452	4	microJoule per pulse			0.1 x 0.1	micrometer	UO	UO:0000017	Data processing steps used	cheetah	r0043-s02-c07	36/Raw_Files/e625-r0043-s02-c07.xtc	Coherent X-ray Imaging Data Bank (CXIDB)	doi:10.11577/1252456	http://dx.doi.org/10.11577/1252456
RDV	Sample injection at LCLS	X-ray free-electron laser	Linac Coherent Light Source (LCLS)	CXI	0.1?m chamber	50	femtosecond			CSPAD	217.4	millimeter	UO	UO:0000016	2.4	metre	UO	UO:0000008	aerosol	aerodynamic lens injector	room temperature				vacuum	OMIT	OMIT:0015452	4	microJoule per pulse			0.1 x 0.1	micrometer	UO	UO:0000017	Data processing steps used	cheetah	r0043-s03-c00	36/Raw_Files/e625-r0043-s03-c00.xtc	Coherent X-ray Imaging Data Bank (CXIDB)	doi:10.11577/1252456	http://dx.doi.org/10.11577/1252456
RDV	Sample injection at LCLS	X-ray free-electron laser	Linac Coherent Light Source (LCLS)	CXI	0.1?m chamber	50	femtosecond			CSPAD	217.4	millimeter	UO	UO:0000016	2.4	metre	UO	UO:0000008	aerosol	aerodynamic lens injector	room temperature				vacuum	OMIT	OMIT:0015452	4	microJoule per pulse			0.1 x 0.1	micrometer	UO	UO:0000017	Data processing steps used	cheetah	r0043-s03-c01	36/Raw_Files/e625-r0043-s03-c01.xtc	Coherent X-ray Imaging Data Bank (CXIDB)	doi:10.11577/1252456	http://dx.doi.org/10.11577/1252456
RDV	Sample injection at LCLS	X-ray free-electron laser	Linac Coherent Light Source (LCLS)	CXI	0.1?m chamber	50	femtosecond			CSPAD	217.4	millimeter	UO	UO:0000016	2.4	metre	UO	UO:0000008	aerosol	aerodynamic lens injector	room temperature				vacuum	OMIT	OMIT:0015452	4	microJoule per pulse			0.1 x 0.1	micrometer	UO	UO:0000017	Data processing steps used	cheetah	r0043-s03-c02	36/Raw_Files/e625-r0043-s03-c02.xtc	Coherent X-ray Imaging Data Bank (CXIDB)	doi:10.11577/1252456	http://dx.doi.org/10.11577/1252456
RDV	Sample injection at LCLS	X-ray free-electron laser	Linac Coherent Light Source (LCLS)	CXI	0.1?m chamber	50	femtosecond			CSPAD	217.4	millimeter	UO	UO:0000016	2.4	metre	UO	UO:0000008	aerosol	aerodynamic lens injector	room temperature				vacuum	OMIT	OMIT:0015452	4	microJoule per pulse			0.1 x 0.1	micrometer	UO	UO:0000017	Data processing steps used	cheetah	r0043-s03-c03	36/Raw_Files/e625-r0043-s03-c03.xtc	Coherent X-ray Imaging Data Bank (CXIDB)	doi:10.11577/1252456	http://dx.doi.org/10.11577/1252456
RDV	Sample injection at LCLS	X-ray free-electron laser	Linac Coherent Light Source (LCLS)	CXI	0.1?m chamber	50	femtosecond			CSPAD	217.4	millimeter	UO	UO:0000016	2.4	metre	UO	UO:0000008	aerosol	aerodynamic lens injector	room temperature				vacuum	OMIT	OMIT:0015452	4	microJoule per pulse			0.1 x 0.1	micrometer	UO	UO:0000017	Data processing steps used	cheetah	r0043-s03-c04	36/Raw_Files/e625-r0043-s03-c04.xtc	Coherent X-ray Imaging Data Bank (CXIDB)	doi:10.11577/1252456	http://dx.doi.org/10.11577/1252456
RDV	Sample injection at LCLS	X-ray free-electron laser	Linac Coherent Light Source (LCLS)	CXI	0.1?m chamber	50	femtosecond			CSPAD	217.4	millimeter	UO	UO:0000016	2.4	metre	UO	UO:0000008	aerosol	aerodynamic lens injector	room temperature				vacuum	OMIT	OMIT:0015452	4	microJoule per pulse			0.1 x 0.1	micrometer	UO	UO:0000017	Data processing steps used	cheetah	r0043-s03-c05	36/Raw_Files/e625-r0043-s03-c05.xtc	Coherent X-ray Imaging Data Bank (CXIDB)	doi:10.11577/1252456	http://dx.doi.org/10.11577/1252456
RDV	Sample injection at LCLS	X-ray free-electron laser	Linac Coherent Light Source (LCLS)	CXI	0.1?m chamber	50	femtosecond			CSPAD	217.4	millimeter	UO	UO:0000016	2.4	metre	UO	UO:0000008	aerosol	aerodynamic lens injector	room temperature				vacuum	OMIT	OMIT:0015452	4	microJoule per pulse			0.1 x 0.1	micrometer	UO	UO:0000017	Data processing steps used	cheetah	r0043-s03-c06	36/Raw_Files/e625-r0043-s03-c06.xtc	Coherent X-ray Imaging Data Bank (CXIDB)	doi:10.11577/1252456	http://dx.doi.org/10.11577/1252456
RDV	Sample injection at LCLS	X-ray free-electron laser	Linac Coherent Light Source (LCLS)	CXI	0.1?m chamber	50	femtosecond			CSPAD	217.4	millimeter	UO	UO:0000016	2.4	metre	UO	UO:0000008	aerosol	aerodynamic lens injector	room temperature				vacuum	OMIT	OMIT:0015452	4	microJoule per pulse			0.1 x 0.1	micrometer	UO	UO:0000017	Data processing steps used	cheetah	r0043-s03-c07	36/Raw_Files/e625-r0043-s03-c07.xtc	Coherent X-ray Imaging Data Bank (CXIDB)	doi:10.11577/1252456	http://dx.doi.org/10.11577/1252456
RDV	Sample injection at LCLS	X-ray free-electron laser	Linac Coherent Light Source (LCLS)	CXI	0.1?m chamber	50	femtosecond			CSPAD	217.4	millimeter	UO	UO:0000016	2.4	metre	UO	UO:0000008	aerosol	aerodynamic lens injector	room temperature				vacuum	OMIT	OMIT:0015452	4	microJoule per pulse			0.1 x 0.1	micrometer	UO	UO:0000017	Data processing steps used	cheetah	r0043-s04-c00	36/Raw_Files/e625-r0043-s04-c00.xtc	Coherent X-ray Imaging Data Bank (CXIDB)	doi:10.11577/1252456	http://dx.doi.org/10.11577/1252456
RDV	Sample injection at LCLS	X-ray free-electron laser	Linac Coherent Light Source (LCLS)	CXI	0.1?m chamber	50	femtosecond			CSPAD	217.4	millimeter	UO	UO:0000016	2.4	metre	UO	UO:0000008	aerosol	aerodynamic lens injector	room temperature				vacuum	OMIT	OMIT:0015452	4	microJoule per pulse			0.1 x 0.1	micrometer	UO	UO:0000017	Data processing steps used	cheetah	r0043-s04-c01	36/Raw_Files/e625-r0043-s04-c01.xtc	Coherent X-ray Imaging Data Bank (CXIDB)	doi:10.11577/1252456	http://dx.doi.org/10.11577/1252456
RDV	Sample injection at LCLS	X-ray free-electron laser	Linac Coherent Light Source (LCLS)	CXI	0.1?m chamber	50	femtosecond			CSPAD	217.4	millimeter	UO	UO:0000016	2.4	metre	UO	UO:0000008	aerosol	aerodynamic lens injector	room temperature				vacuum	OMIT	OMIT:0015452	4	microJoule per pulse			0.1 x 0.1	micrometer	UO	UO:0000017	Data processing steps used	cheetah	r0043-s04-c02	36/Raw_Files/e625-r0043-s04-c02.xtc	Coherent X-ray Imaging Data Bank (CXIDB)	doi:10.11577/1252456	http://dx.doi.org/10.11577/1252456
RDV	Sample injection at LCLS	X-ray free-electron laser	Linac Coherent Light Source (LCLS)	CXI	0.1?m chamber	50	femtosecond			CSPAD	217.4	millimeter	UO	UO:0000016	2.4	metre	UO	UO:0000008	aerosol	aerodynamic lens injector	room temperature				vacuum	OMIT	OMIT:0015452	4	microJoule per pulse			0.1 x 0.1	micrometer	UO	UO:0000017	Data processing steps used	cheetah	r0043-s04-c03	36/Raw_Files/e625-r0043-s04-c03.xtc	Coherent X-ray Imaging Data Bank (CXIDB)	doi:10.11577/1252456	http://dx.doi.org/10.11577/1252456
RDV	Sample injection at LCLS	X-ray free-electron laser	Linac Coherent Light Source (LCLS)	CXI	0.1?m chamber	50	femtosecond			CSPAD	217.4	millimeter	UO	UO:0000016	2.4	metre	UO	UO:0000008	aerosol	aerodynamic lens injector	room temperature				vacuum	OMIT	OMIT:0015452	4	microJoule per pulse			0.1 x 0.1	micrometer	UO	UO:0000017	Data processing steps used	cheetah	r0043-s04-c04	36/Raw_Files/e625-r0043-s04-c04.xtc	Coherent X-ray Imaging Data Bank (CXIDB)	doi:10.11577/1252456	http://dx.doi.org/10.11577/1252456
RDV	Sample injection at LCLS	X-ray free-electron laser	Linac Coherent Light Source (LCLS)	CXI	0.1?m chamber	50	femtosecond			CSPAD	217.4	millimeter	UO	UO:0000016	2.4	metre	UO	UO:0000008	aerosol	aerodynamic lens injector	room temperature				vacuum	OMIT	OMIT:0015452	4	microJoule per pulse			0.1 x 0.1	micrometer	UO	UO:0000017	Data processing steps used	cheetah	r0043-s04-c05	36/Raw_Files/e625-r0043-s04-c05.xtc	Coherent X-ray Imaging Data Bank (CXIDB)	doi:10.11577/1252456	http://dx.doi.org/10.11577/1252456
RDV	Sample injection at LCLS	X-ray free-electron laser	Linac Coherent Light Source (LCLS)	CXI	0.1?m chamber	50	femtosecond			CSPAD	217.4	millimeter	UO	UO:0000016	2.4	metre	UO	UO:0000008	aerosol	aerodynamic lens injector	room temperature				vacuum	OMIT	OMIT:0015452	4	microJoule per pulse			0.1 x 0.1	micrometer	UO	UO:0000017	Data processing steps used	cheetah	r0043-s04-c06	36/Raw_Files/e625-r0043-s04-c06.xtc	Coherent X-ray Imaging Data Bank (CXIDB)	doi:10.11577/1252456	http://dx.doi.org/10.11577/1252456
RDV	Sample injection at LCLS	X-ray free-electron laser	Linac Coherent Light Source (LCLS)	CXI	0.1?m chamber	50	femtosecond			CSPAD	217.4	millimeter	UO	UO:0000016	2.4	metre	UO	UO:0000008	aerosol	aerodynamic lens injector	room temperature				vacuum	OMIT	OMIT:0015452	4	microJoule per pulse			0.1 x 0.1	micrometer	UO	UO:0000017	Data processing steps used	cheetah	r0043-s04-c07	36/Raw_Files/e625-r0043-s04-c07.xtc	Coherent X-ray Imaging Data Bank (CXIDB)	doi:10.11577/1252456	http://dx.doi.org/10.11577/1252456
RDV	Sample injection at LCLS	X-ray free-electron laser	Linac Coherent Light Source (LCLS)	CXI	0.1?m chamber	50	femtosecond			CSPAD	217.4	millimeter	UO	UO:0000016	2.4	metre	UO	UO:0000008	aerosol	aerodynamic lens injector	room temperature				vacuum	OMIT	OMIT:0015452	4	microJoule per pulse			0.1 x 0.1	micrometer	UO	UO:0000017	Data processing steps used	cheetah	r0044-s00-c00	36/Raw_Files/e625-r0044-s00-c00.xtc	Coherent X-ray Imaging Data Bank (CXIDB)	doi:10.11577/1252456	http://dx.doi.org/10.11577/1252456
RDV	Sample injection at LCLS	X-ray free-electron laser	Linac Coherent Light Source (LCLS)	CXI	0.1?m chamber	50	femtosecond			CSPAD	217.4	millimeter	UO	UO:0000016	2.4	metre	UO	UO:0000008	aerosol	aerodynamic lens injector	room temperature				vacuum	OMIT	OMIT:0015452	4	microJoule per pulse			0.1 x 0.1	micrometer	UO	UO:0000017	Data processing steps used	cheetah	r0044-s01-c00	36/Raw_Files/e625-r0044-s01-c00.xtc	Coherent X-ray Imaging Data Bank (CXIDB)	doi:10.11577/1252456	http://dx.doi.org/10.11577/1252456
RDV	Sample injection at LCLS	X-ray free-electron laser	Linac Coherent Light Source (LCLS)	CXI	0.1?m chamber	50	femtosecond			CSPAD	217.4	millimeter	UO	UO:0000016	2.4	metre	UO	UO:0000008	aerosol	aerodynamic lens injector	room temperature				vacuum	OMIT	OMIT:0015452	4	microJoule per pulse			0.1 x 0.1	micrometer	UO	UO:0000017	Data processing steps used	cheetah	r0044-s02-c00	36/Raw_Files/e625-r0044-s02-c00.xtc	Coherent X-ray Imaging Data Bank (CXIDB)	doi:10.11577/1252456	http://dx.doi.org/10.11577/1252456
RDV	Sample injection at LCLS	X-ray free-electron laser	Linac Coherent Light Source (LCLS)	CXI	0.1?m chamber	50	femtosecond			CSPAD	217.4	millimeter	UO	UO:0000016	2.4	metre	UO	UO:0000008	aerosol	aerodynamic lens injector	room temperature				vacuum	OMIT	OMIT:0015452	4	microJoule per pulse			0.1 x 0.1	micrometer	UO	UO:0000017	Data processing steps used	cheetah	r0044-s03-c00	36/Raw_Files/e625-r0044-s03-c00.xtc	Coherent X-ray Imaging Data Bank (CXIDB)	doi:10.11577/1252456	http://dx.doi.org/10.11577/1252456
RDV	Sample injection at LCLS	X-ray free-electron laser	Linac Coherent Light Source (LCLS)	CXI	0.1?m chamber	50	femtosecond			CSPAD	217.4	millimeter	UO	UO:0000016	2.4	metre	UO	UO:0000008	aerosol	aerodynamic lens injector	room temperature				vacuum	OMIT	OMIT:0015452	4	microJoule per pulse			0.1 x 0.1	micrometer	UO	UO:0000017	Data processing steps used	cheetah	r0044-s04-c00	36/Raw_Files/e625-r0044-s04-c00.xtc	Coherent X-ray Imaging Data Bank (CXIDB)	doi:10.11577/1252456	http://dx.doi.org/10.11577/1252456
RDV	Sample injection at LCLS	X-ray free-electron laser	Linac Coherent Light Source (LCLS)	CXI	0.1?m chamber	50	femtosecond			CSPAD	217.4	millimeter	UO	UO:0000016	2.4	metre	UO	UO:0000008	aerosol	aerodynamic lens injector	room temperature				vacuum	OMIT	OMIT:0015452	4	microJoule per pulse			0.1 x 0.1	micrometer	UO	UO:0000017	Data processing steps used	cheetah	r0045-s00-c00	36/Raw_Files/e625-r0045-s00-c00.xtc	Coherent X-ray Imaging Data Bank (CXIDB)	doi:10.11577/1252456	http://dx.doi.org/10.11577/1252456
RDV	Sample injection at LCLS	X-ray free-electron laser	Linac Coherent Light Source (LCLS)	CXI	0.1?m chamber	50	femtosecond			CSPAD	217.4	millimeter	UO	UO:0000016	2.4	metre	UO	UO:0000008	aerosol	aerodynamic lens injector	room temperature				vacuum	OMIT	OMIT:0015452	4	microJoule per pulse			0.1 x 0.1	micrometer	UO	UO:0000017	Data processing steps used	cheetah	r0045-s00-c01	36/Raw_Files/e625-r0045-s00-c01.xtc	Coherent X-ray Imaging Data Bank (CXIDB)	doi:10.11577/1252456	http://dx.doi.org/10.11577/1252456
RDV	Sample injection at LCLS	X-ray free-electron laser	Linac Coherent Light Source (LCLS)	CXI	0.1?m chamber	50	femtosecond			CSPAD	217.4	millimeter	UO	UO:0000016	2.4	metre	UO	UO:0000008	aerosol	aerodynamic lens injector	room temperature				vacuum	OMIT	OMIT:0015452	4	microJoule per pulse			0.1 x 0.1	micrometer	UO	UO:0000017	Data processing steps used	cheetah	r0045-s00-c02	36/Raw_Files/e625-r0045-s00-c02.xtc	Coherent X-ray Imaging Data Bank (CXIDB)	doi:10.11577/1252456	http://dx.doi.org/10.11577/1252456
RDV	Sample injection at LCLS	X-ray free-electron laser	Linac Coherent Light Source (LCLS)	CXI	0.1?m chamber	50	femtosecond			CSPAD	217.4	millimeter	UO	UO:0000016	2.4	metre	UO	UO:0000008	aerosol	aerodynamic lens injector	room temperature				vacuum	OMIT	OMIT:0015452	4	microJoule per pulse			0.1 x 0.1	micrometer	UO	UO:0000017	Data processing steps used	cheetah	r0045-s00-c03	36/Raw_Files/e625-r0045-s00-c03.xtc	Coherent X-ray Imaging Data Bank (CXIDB)	doi:10.11577/1252456	http://dx.doi.org/10.11577/1252456
RDV	Sample injection at LCLS	X-ray free-electron laser	Linac Coherent Light Source (LCLS)	CXI	0.1?m chamber	50	femtosecond			CSPAD	217.4	millimeter	UO	UO:0000016	2.4	metre	UO	UO:0000008	aerosol	aerodynamic lens injector	room temperature				vacuum	OMIT	OMIT:0015452	4	microJoule per pulse			0.1 x 0.1	micrometer	UO	UO:0000017	Data processing steps used	cheetah	r0045-s00-c04	36/Raw_Files/e625-r0045-s00-c04.xtc	Coherent X-ray Imaging Data Bank (CXIDB)	doi:10.11577/1252456	http://dx.doi.org/10.11577/1252456
RDV	Sample injection at LCLS	X-ray free-electron laser	Linac Coherent Light Source (LCLS)	CXI	0.1?m chamber	50	femtosecond			CSPAD	217.4	millimeter	UO	UO:0000016	2.4	metre	UO	UO:0000008	aerosol	aerodynamic lens injector	room temperature				vacuum	OMIT	OMIT:0015452	4	microJoule per pulse			0.1 x 0.1	micrometer	UO	UO:0000017	Data processing steps used	cheetah	r0045-s00-c05	36/Raw_Files/e625-r0045-s00-c05.xtc	Coherent X-ray Imaging Data Bank (CXIDB)	doi:10.11577/1252456	http://dx.doi.org/10.11577/1252456
RDV	Sample injection at LCLS	X-ray free-electron laser	Linac Coherent Light Source (LCLS)	CXI	0.1?m chamber	50	femtosecond			CSPAD	217.4	millimeter	UO	UO:0000016	2.4	metre	UO	UO:0000008	aerosol	aerodynamic lens injector	room temperature				vacuum	OMIT	OMIT:0015452	4	microJoule per pulse			0.1 x 0.1	micrometer	UO	UO:0000017	Data processing steps used	cheetah	r0045-s00-c06	36/Raw_Files/e625-r0045-s00-c06.xtc	Coherent X-ray Imaging Data Bank (CXIDB)	doi:10.11577/1252456	http://dx.doi.org/10.11577/1252456
RDV	Sample injection at LCLS	X-ray free-electron laser	Linac Coherent Light Source (LCLS)	CXI	0.1?m chamber	50	femtosecond			CSPAD	217.4	millimeter	UO	UO:0000016	2.4	metre	UO	UO:0000008	aerosol	aerodynamic lens injector	room temperature				vacuum	OMIT	OMIT:0015452	4	microJoule per pulse			0.1 x 0.1	micrometer	UO	UO:0000017	Data processing steps used	cheetah	r0045-s01-c00	36/Raw_Files/e625-r0045-s01-c00.xtc	Coherent X-ray Imaging Data Bank (CXIDB)	doi:10.11577/1252456	http://dx.doi.org/10.11577/1252456
RDV	Sample injection at LCLS	X-ray free-electron laser	Linac Coherent Light Source (LCLS)	CXI	0.1?m chamber	50	femtosecond			CSPAD	217.4	millimeter	UO	UO:0000016	2.4	metre	UO	UO:0000008	aerosol	aerodynamic lens injector	room temperature				vacuum	OMIT	OMIT:0015452	4	microJoule per pulse			0.1 x 0.1	micrometer	UO	UO:0000017	Data processing steps used	cheetah	r0045-s01-c01	36/Raw_Files/e625-r0045-s01-c01.xtc	Coherent X-ray Imaging Data Bank (CXIDB)	doi:10.11577/1252456	http://dx.doi.org/10.11577/1252456
RDV	Sample injection at LCLS	X-ray free-electron laser	Linac Coherent Light Source (LCLS)	CXI	0.1?m chamber	50	femtosecond			CSPAD	217.4	millimeter	UO	UO:0000016	2.4	metre	UO	UO:0000008	aerosol	aerodynamic lens injector	room temperature				vacuum	OMIT	OMIT:0015452	4	microJoule per pulse			0.1 x 0.1	micrometer	UO	UO:0000017	Data processing steps used	cheetah	r0045-s01-c02	36/Raw_Files/e625-r0045-s01-c02.xtc	Coherent X-ray Imaging Data Bank (CXIDB)	doi:10.11577/1252456	http://dx.doi.org/10.11577/1252456
RDV	Sample injection at LCLS	X-ray free-electron laser	Linac Coherent Light Source (LCLS)	CXI	0.1?m chamber	50	femtosecond			CSPAD	217.4	millimeter	UO	UO:0000016	2.4	metre	UO	UO:0000008	aerosol	aerodynamic lens injector	room temperature				vacuum	OMIT	OMIT:0015452	4	microJoule per pulse			0.1 x 0.1	micrometer	UO	UO:0000017	Data processing steps used	cheetah	r0045-s01-c03	36/Raw_Files/e625-r0045-s01-c03.xtc	Coherent X-ray Imaging Data Bank (CXIDB)	doi:10.11577/1252456	http://dx.doi.org/10.11577/1252456
RDV	Sample injection at LCLS	X-ray free-electron laser	Linac Coherent Light Source (LCLS)	CXI	0.1?m chamber	50	femtosecond			CSPAD	217.4	millimeter	UO	UO:0000016	2.4	metre	UO	UO:0000008	aerosol	aerodynamic lens injector	room temperature				vacuum	OMIT	OMIT:0015452	4	microJoule per pulse			0.1 x 0.1	micrometer	UO	UO:0000017	Data processing steps used	cheetah	r0045-s01-c04	36/Raw_Files/e625-r0045-s01-c04.xtc	Coherent X-ray Imaging Data Bank (CXIDB)	doi:10.11577/1252456	http://dx.doi.org/10.11577/1252456
RDV	Sample injection at LCLS	X-ray free-electron laser	Linac Coherent Light Source (LCLS)	CXI	0.1?m chamber	50	femtosecond			CSPAD	217.4	millimeter	UO	UO:0000016	2.4	metre	UO	UO:0000008	aerosol	aerodynamic lens injector	room temperature				vacuum	OMIT	OMIT:0015452	4	microJoule per pulse			0.1 x 0.1	micrometer	UO	UO:0000017	Data processing steps used	cheetah	r0045-s01-c05	36/Raw_Files/e625-r0045-s01-c05.xtc	Coherent X-ray Imaging Data Bank (CXIDB)	doi:10.11577/1252456	http://dx.doi.org/10.11577/1252456
RDV	Sample injection at LCLS	X-ray free-electron laser	Linac Coherent Light Source (LCLS)	CXI	0.1?m chamber	50	femtosecond			CSPAD	217.4	millimeter	UO	UO:0000016	2.4	metre	UO	UO:0000008	aerosol	aerodynamic lens injector	room temperature				vacuum	OMIT	OMIT:0015452	4	microJoule per pulse			0.1 x 0.1	micrometer	UO	UO:0000017	Data processing steps used	cheetah	r0045-s01-c06	36/Raw_Files/e625-r0045-s01-c06.xtc	Coherent X-ray Imaging Data Bank (CXIDB)	doi:10.11577/1252456	http://dx.doi.org/10.11577/1252456
RDV	Sample injection at LCLS	X-ray free-electron laser	Linac Coherent Light Source (LCLS)	CXI	0.1?m chamber	50	femtosecond			CSPAD	217.4	millimeter	UO	UO:0000016	2.4	metre	UO	UO:0000008	aerosol	aerodynamic lens injector	room temperature				vacuum	OMIT	OMIT:0015452	4	microJoule per pulse			0.1 x 0.1	micrometer	UO	UO:0000017	Data processing steps used	cheetah	r0045-s02-c00	36/Raw_Files/e625-r0045-s02-c00.xtc	Coherent X-ray Imaging Data Bank (CXIDB)	doi:10.11577/1252456	http://dx.doi.org/10.11577/1252456
RDV	Sample injection at LCLS	X-ray free-electron laser	Linac Coherent Light Source (LCLS)	CXI	0.1?m chamber	50	femtosecond			CSPAD	217.4	millimeter	UO	UO:0000016	2.4	metre	UO	UO:0000008	aerosol	aerodynamic lens injector	room temperature				vacuum	OMIT	OMIT:0015452	4	microJoule per pulse			0.1 x 0.1	micrometer	UO	UO:0000017	Data processing steps used	cheetah	r0045-s02-c01	36/Raw_Files/e625-r0045-s02-c01.xtc	Coherent X-ray Imaging Data Bank (CXIDB)	doi:10.11577/1252456	http://dx.doi.org/10.11577/1252456
RDV	Sample injection at LCLS	X-ray free-electron laser	Linac Coherent Light Source (LCLS)	CXI	0.1?m chamber	50	femtosecond			CSPAD	217.4	millimeter	UO	UO:0000016	2.4	metre	UO	UO:0000008	aerosol	aerodynamic lens injector	room temperature				vacuum	OMIT	OMIT:0015452	4	microJoule per pulse			0.1 x 0.1	micrometer	UO	UO:0000017	Data processing steps used	cheetah	r0045-s02-c02	36/Raw_Files/e625-r0045-s02-c02.xtc	Coherent X-ray Imaging Data Bank (CXIDB)	doi:10.11577/1252456	http://dx.doi.org/10.11577/1252456
RDV	Sample injection at LCLS	X-ray free-electron laser	Linac Coherent Light Source (LCLS)	CXI	0.1?m chamber	50	femtosecond			CSPAD	217.4	millimeter	UO	UO:0000016	2.4	metre	UO	UO:0000008	aerosol	aerodynamic lens injector	room temperature				vacuum	OMIT	OMIT:0015452	4	microJoule per pulse			0.1 x 0.1	micrometer	UO	UO:0000017	Data processing steps used	cheetah	r0045-s02-c03	36/Raw_Files/e625-r0045-s02-c03.xtc	Coherent X-ray Imaging Data Bank (CXIDB)	doi:10.11577/1252456	http://dx.doi.org/10.11577/1252456
RDV	Sample injection at LCLS	X-ray free-electron laser	Linac Coherent Light Source (LCLS)	CXI	0.1?m chamber	50	femtosecond			CSPAD	217.4	millimeter	UO	UO:0000016	2.4	metre	UO	UO:0000008	aerosol	aerodynamic lens injector	room temperature				vacuum	OMIT	OMIT:0015452	4	microJoule per pulse			0.1 x 0.1	micrometer	UO	UO:0000017	Data processing steps used	cheetah	r0045-s02-c04	36/Raw_Files/e625-r0045-s02-c04.xtc	Coherent X-ray Imaging Data Bank (CXIDB)	doi:10.11577/1252456	http://dx.doi.org/10.11577/1252456
RDV	Sample injection at LCLS	X-ray free-electron laser	Linac Coherent Light Source (LCLS)	CXI	0.1?m chamber	50	femtosecond			CSPAD	217.4	millimeter	UO	UO:0000016	2.4	metre	UO	UO:0000008	aerosol	aerodynamic lens injector	room temperature				vacuum	OMIT	OMIT:0015452	4	microJoule per pulse			0.1 x 0.1	micrometer	UO	UO:0000017	Data processing steps used	cheetah	r0045-s02-c05	36/Raw_Files/e625-r0045-s02-c05.xtc	Coherent X-ray Imaging Data Bank (CXIDB)	doi:10.11577/1252456	http://dx.doi.org/10.11577/1252456
RDV	Sample injection at LCLS	X-ray free-electron laser	Linac Coherent Light Source (LCLS)	CXI	0.1?m chamber	50	femtosecond			CSPAD	217.4	millimeter	UO	UO:0000016	2.4	metre	UO	UO:0000008	aerosol	aerodynamic lens injector	room temperature				vacuum	OMIT	OMIT:0015452	4	microJoule per pulse			0.1 x 0.1	micrometer	UO	UO:0000017	Data processing steps used	cheetah	r0045-s02-c06	36/Raw_Files/e625-r0045-s02-c06.xtc	Coherent X-ray Imaging Data Bank (CXIDB)	doi:10.11577/1252456	http://dx.doi.org/10.11577/1252456
RDV	Sample injection at LCLS	X-ray free-electron laser	Linac Coherent Light Source (LCLS)	CXI	0.1?m chamber	50	femtosecond			CSPAD	217.4	millimeter	UO	UO:0000016	2.4	metre	UO	UO:0000008	aerosol	aerodynamic lens injector	room temperature				vacuum	OMIT	OMIT:0015452	4	microJoule per pulse			0.1 x 0.1	micrometer	UO	UO:0000017	Data processing steps used	cheetah	r0045-s03-c00	36/Raw_Files/e625-r0045-s03-c00.xtc	Coherent X-ray Imaging Data Bank (CXIDB)	doi:10.11577/1252456	http://dx.doi.org/10.11577/1252456
RDV	Sample injection at LCLS	X-ray free-electron laser	Linac Coherent Light Source (LCLS)	CXI	0.1?m chamber	50	femtosecond			CSPAD	217.4	millimeter	UO	UO:0000016	2.4	metre	UO	UO:0000008	aerosol	aerodynamic lens injector	room temperature				vacuum	OMIT	OMIT:0015452	4	microJoule per pulse			0.1 x 0.1	micrometer	UO	UO:0000017	Data processing steps used	cheetah	r0045-s03-c01	36/Raw_Files/e625-r0045-s03-c01.xtc	Coherent X-ray Imaging Data Bank (CXIDB)	doi:10.11577/1252456	http://dx.doi.org/10.11577/1252456
RDV	Sample injection at LCLS	X-ray free-electron laser	Linac Coherent Light Source (LCLS)	CXI	0.1?m chamber	50	femtosecond			CSPAD	217.4	millimeter	UO	UO:0000016	2.4	metre	UO	UO:0000008	aerosol	aerodynamic lens injector	room temperature				vacuum	OMIT	OMIT:0015452	4	microJoule per pulse			0.1 x 0.1	micrometer	UO	UO:0000017	Data processing steps used	cheetah	r0045-s03-c02	36/Raw_Files/e625-r0045-s03-c02.xtc	Coherent X-ray Imaging Data Bank (CXIDB)	doi:10.11577/1252456	http://dx.doi.org/10.11577/1252456
RDV	Sample injection at LCLS	X-ray free-electron laser	Linac Coherent Light Source (LCLS)	CXI	0.1?m chamber	50	femtosecond			CSPAD	217.4	millimeter	UO	UO:0000016	2.4	metre	UO	UO:0000008	aerosol	aerodynamic lens injector	room temperature				vacuum	OMIT	OMIT:0015452	4	microJoule per pulse			0.1 x 0.1	micrometer	UO	UO:0000017	Data processing steps used	cheetah	r0045-s03-c03	36/Raw_Files/e625-r0045-s03-c03.xtc	Coherent X-ray Imaging Data Bank (CXIDB)	doi:10.11577/1252456	http://dx.doi.org/10.11577/1252456
RDV	Sample injection at LCLS	X-ray free-electron laser	Linac Coherent Light Source (LCLS)	CXI	0.1?m chamber	50	femtosecond			CSPAD	217.4	millimeter	UO	UO:0000016	2.4	metre	UO	UO:0000008	aerosol	aerodynamic lens injector	room temperature				vacuum	OMIT	OMIT:0015452	4	microJoule per pulse			0.1 x 0.1	micrometer	UO	UO:0000017	Data processing steps used	cheetah	r0045-s03-c04	36/Raw_Files/e625-r0045-s03-c04.xtc	Coherent X-ray Imaging Data Bank (CXIDB)	doi:10.11577/1252456	http://dx.doi.org/10.11577/1252456
RDV	Sample injection at LCLS	X-ray free-electron laser	Linac Coherent Light Source (LCLS)	CXI	0.1?m chamber	50	femtosecond			CSPAD	217.4	millimeter	UO	UO:0000016	2.4	metre	UO	UO:0000008	aerosol	aerodynamic lens injector	room temperature				vacuum	OMIT	OMIT:0015452	4	microJoule per pulse			0.1 x 0.1	micrometer	UO	UO:0000017	Data processing steps used	cheetah	r0045-s03-c05	36/Raw_Files/e625-r0045-s03-c05.xtc	Coherent X-ray Imaging Data Bank (CXIDB)	doi:10.11577/1252456	http://dx.doi.org/10.11577/1252456
RDV	Sample injection at LCLS	X-ray free-electron laser	Linac Coherent Light Source (LCLS)	CXI	0.1?m chamber	50	femtosecond			CSPAD	217.4	millimeter	UO	UO:0000016	2.4	metre	UO	UO:0000008	aerosol	aerodynamic lens injector	room temperature				vacuum	OMIT	OMIT:0015452	4	microJoule per pulse			0.1 x 0.1	micrometer	UO	UO:0000017	Data processing steps used	cheetah	r0045-s03-c06	36/Raw_Files/e625-r0045-s03-c06.xtc	Coherent X-ray Imaging Data Bank (CXIDB)	doi:10.11577/1252456	http://dx.doi.org/10.11577/1252456
RDV	Sample injection at LCLS	X-ray free-electron laser	Linac Coherent Light Source (LCLS)	CXI	0.1?m chamber	50	femtosecond			CSPAD	217.4	millimeter	UO	UO:0000016	2.4	metre	UO	UO:0000008	aerosol	aerodynamic lens injector	room temperature				vacuum	OMIT	OMIT:0015452	4	microJoule per pulse			0.1 x 0.1	micrometer	UO	UO:0000017	Data processing steps used	cheetah	r0045-s04-c00	36/Raw_Files/e625-r0045-s04-c00.xtc	Coherent X-ray Imaging Data Bank (CXIDB)	doi:10.11577/1252456	http://dx.doi.org/10.11577/1252456
RDV	Sample injection at LCLS	X-ray free-electron laser	Linac Coherent Light Source (LCLS)	CXI	0.1?m chamber	50	femtosecond			CSPAD	217.4	millimeter	UO	UO:0000016	2.4	metre	UO	UO:0000008	aerosol	aerodynamic lens injector	room temperature				vacuum	OMIT	OMIT:0015452	4	microJoule per pulse			0.1 x 0.1	micrometer	UO	UO:0000017	Data processing steps used	cheetah	r0045-s04-c01	36/Raw_Files/e625-r0045-s04-c01.xtc	Coherent X-ray Imaging Data Bank (CXIDB)	doi:10.11577/1252456	http://dx.doi.org/10.11577/1252456
RDV	Sample injection at LCLS	X-ray free-electron laser	Linac Coherent Light Source (LCLS)	CXI	0.1?m chamber	50	femtosecond			CSPAD	217.4	millimeter	UO	UO:0000016	2.4	metre	UO	UO:0000008	aerosol	aerodynamic lens injector	room temperature				vacuum	OMIT	OMIT:0015452	4	microJoule per pulse			0.1 x 0.1	micrometer	UO	UO:0000017	Data processing steps used	cheetah	r0045-s04-c02	36/Raw_Files/e625-r0045-s04-c02.xtc	Coherent X-ray Imaging Data Bank (CXIDB)	doi:10.11577/1252456	http://dx.doi.org/10.11577/1252456
RDV	Sample injection at LCLS	X-ray free-electron laser	Linac Coherent Light Source (LCLS)	CXI	0.1?m chamber	50	femtosecond			CSPAD	217.4	millimeter	UO	UO:0000016	2.4	metre	UO	UO:0000008	aerosol	aerodynamic lens injector	room temperature				vacuum	OMIT	OMIT:0015452	4	microJoule per pulse			0.1 x 0.1	micrometer	UO	UO:0000017	Data processing steps used	cheetah	r0045-s04-c03	36/Raw_Files/e625-r0045-s04-c03.xtc	Coherent X-ray Imaging Data Bank (CXIDB)	doi:10.11577/1252456	http://dx.doi.org/10.11577/1252456
RDV	Sample injection at LCLS	X-ray free-electron laser	Linac Coherent Light Source (LCLS)	CXI	0.1?m chamber	50	femtosecond			CSPAD	217.4	millimeter	UO	UO:0000016	2.4	metre	UO	UO:0000008	aerosol	aerodynamic lens injector	room temperature				vacuum	OMIT	OMIT:0015452	4	microJoule per pulse			0.1 x 0.1	micrometer	UO	UO:0000017	Data processing steps used	cheetah	r0045-s04-c04	36/Raw_Files/e625-r0045-s04-c04.xtc	Coherent X-ray Imaging Data Bank (CXIDB)	doi:10.11577/1252456	http://dx.doi.org/10.11577/1252456
RDV	Sample injection at LCLS	X-ray free-electron laser	Linac Coherent Light Source (LCLS)	CXI	0.1?m chamber	50	femtosecond			CSPAD	217.4	millimeter	UO	UO:0000016	2.4	metre	UO	UO:0000008	aerosol	aerodynamic lens injector	room temperature				vacuum	OMIT	OMIT:0015452	4	microJoule per pulse			0.1 x 0.1	micrometer	UO	UO:0000017	Data processing steps used	cheetah	r0045-s04-c05	36/Raw_Files/e625-r0045-s04-c05.xtc	Coherent X-ray Imaging Data Bank (CXIDB)	doi:10.11577/1252456	http://dx.doi.org/10.11577/1252456
RDV	Sample injection at LCLS	X-ray free-electron laser	Linac Coherent Light Source (LCLS)	CXI	0.1?m chamber	50	femtosecond			CSPAD	217.4	millimeter	UO	UO:0000016	2.4	metre	UO	UO:0000008	aerosol	aerodynamic lens injector	room temperature				vacuum	OMIT	OMIT:0015452	4	microJoule per pulse			0.1 x 0.1	micrometer	UO	UO:0000017	Data processing steps used	cheetah	r0045-s04-c06	36/Raw_Files/e625-r0045-s04-c06.xtc	Coherent X-ray Imaging Data Bank (CXIDB)	doi:10.11577/1252456	http://dx.doi.org/10.11577/1252456
RDV	Sample injection at LCLS	X-ray free-electron laser	Linac Coherent Light Source (LCLS)	CXI	0.1?m chamber	50	femtosecond			CSPAD	217.4	millimeter	UO	UO:0000016	2.4	metre	UO	UO:0000008	aerosol	aerodynamic lens injector	room temperature				vacuum	OMIT	OMIT:0015452	4	microJoule per pulse			0.1 x 0.1	micrometer	UO	UO:0000017	Data processing steps used	cheetah	r0046-s00-c00	36/Raw_Files/e625-r0046-s00-c00.xtc	Coherent X-ray Imaging Data Bank (CXIDB)	doi:10.11577/1252456	http://dx.doi.org/10.11577/1252456
RDV	Sample injection at LCLS	X-ray free-electron laser	Linac Coherent Light Source (LCLS)	CXI	0.1?m chamber	50	femtosecond			CSPAD	217.4	millimeter	UO	UO:0000016	2.4	metre	UO	UO:0000008	aerosol	aerodynamic lens injector	room temperature				vacuum	OMIT	OMIT:0015452	4	microJoule per pulse			0.1 x 0.1	micrometer	UO	UO:0000017	Data processing steps used	cheetah	r0046-s00-c01	36/Raw_Files/e625-r0046-s00-c01.xtc	Coherent X-ray Imaging Data Bank (CXIDB)	doi:10.11577/1252456	http://dx.doi.org/10.11577/1252456
RDV	Sample injection at LCLS	X-ray free-electron laser	Linac Coherent Light Source (LCLS)	CXI	0.1?m chamber	50	femtosecond			CSPAD	217.4	millimeter	UO	UO:0000016	2.4	metre	UO	UO:0000008	aerosol	aerodynamic lens injector	room temperature				vacuum	OMIT	OMIT:0015452	4	microJoule per pulse			0.1 x 0.1	micrometer	UO	UO:0000017	Data processing steps used	cheetah	r0046-s00-c02	36/Raw_Files/e625-r0046-s00-c02.xtc	Coherent X-ray Imaging Data Bank (CXIDB)	doi:10.11577/1252456	http://dx.doi.org/10.11577/1252456
RDV	Sample injection at LCLS	X-ray free-electron laser	Linac Coherent Light Source (LCLS)	CXI	0.1?m chamber	50	femtosecond			CSPAD	217.4	millimeter	UO	UO:0000016	2.4	metre	UO	UO:0000008	aerosol	aerodynamic lens injector	room temperature				vacuum	OMIT	OMIT:0015452	4	microJoule per pulse			0.1 x 0.1	micrometer	UO	UO:0000017	Data processing steps used	cheetah	r0046-s00-c03	36/Raw_Files/e625-r0046-s00-c03.xtc	Coherent X-ray Imaging Data Bank (CXIDB)	doi:10.11577/1252456	http://dx.doi.org/10.11577/1252456
RDV	Sample injection at LCLS	X-ray free-electron laser	Linac Coherent Light Source (LCLS)	CXI	0.1?m chamber	50	femtosecond			CSPAD	217.4	millimeter	UO	UO:0000016	2.4	metre	UO	UO:0000008	aerosol	aerodynamic lens injector	room temperature				vacuum	OMIT	OMIT:0015452	4	microJoule per pulse			0.1 x 0.1	micrometer	UO	UO:0000017	Data processing steps used	cheetah	r0046-s00-c04	36/Raw_Files/e625-r0046-s00-c04.xtc	Coherent X-ray Imaging Data Bank (CXIDB)	doi:10.11577/1252456	http://dx.doi.org/10.11577/1252456
RDV	Sample injection at LCLS	X-ray free-electron laser	Linac Coherent Light Source (LCLS)	CXI	0.1?m chamber	50	femtosecond			CSPAD	217.4	millimeter	UO	UO:0000016	2.4	metre	UO	UO:0000008	aerosol	aerodynamic lens injector	room temperature				vacuum	OMIT	OMIT:0015452	4	microJoule per pulse			0.1 x 0.1	micrometer	UO	UO:0000017	Data processing steps used	cheetah	r0046-s00-c05	36/Raw_Files/e625-r0046-s00-c05.xtc	Coherent X-ray Imaging Data Bank (CXIDB)	doi:10.11577/1252456	http://dx.doi.org/10.11577/1252456
RDV	Sample injection at LCLS	X-ray free-electron laser	Linac Coherent Light Source (LCLS)	CXI	0.1?m chamber	50	femtosecond			CSPAD	217.4	millimeter	UO	UO:0000016	2.4	metre	UO	UO:0000008	aerosol	aerodynamic lens injector	room temperature				vacuum	OMIT	OMIT:0015452	4	microJoule per pulse			0.1 x 0.1	micrometer	UO	UO:0000017	Data processing steps used	cheetah	r0046-s00-c06	36/Raw_Files/e625-r0046-s00-c06.xtc	Coherent X-ray Imaging Data Bank (CXIDB)	doi:10.11577/1252456	http://dx.doi.org/10.11577/1252456
RDV	Sample injection at LCLS	X-ray free-electron laser	Linac Coherent Light Source (LCLS)	CXI	0.1?m chamber	50	femtosecond			CSPAD	217.4	millimeter	UO	UO:0000016	2.4	metre	UO	UO:0000008	aerosol	aerodynamic lens injector	room temperature				vacuum	OMIT	OMIT:0015452	4	microJoule per pulse			0.1 x 0.1	micrometer	UO	UO:0000017	Data processing steps used	cheetah	r0046-s00-c07	36/Raw_Files/e625-r0046-s00-c07.xtc	Coherent X-ray Imaging Data Bank (CXIDB)	doi:10.11577/1252456	http://dx.doi.org/10.11577/1252456
RDV	Sample injection at LCLS	X-ray free-electron laser	Linac Coherent Light Source (LCLS)	CXI	0.1?m chamber	50	femtosecond			CSPAD	217.4	millimeter	UO	UO:0000016	2.4	metre	UO	UO:0000008	aerosol	aerodynamic lens injector	room temperature				vacuum	OMIT	OMIT:0015452	4	microJoule per pulse			0.1 x 0.1	micrometer	UO	UO:0000017	Data processing steps used	cheetah	r0046-s01-c00	36/Raw_Files/e625-r0046-s01-c00.xtc	Coherent X-ray Imaging Data Bank (CXIDB)	doi:10.11577/1252456	http://dx.doi.org/10.11577/1252456
RDV	Sample injection at LCLS	X-ray free-electron laser	Linac Coherent Light Source (LCLS)	CXI	0.1?m chamber	50	femtosecond			CSPAD	217.4	millimeter	UO	UO:0000016	2.4	metre	UO	UO:0000008	aerosol	aerodynamic lens injector	room temperature				vacuum	OMIT	OMIT:0015452	4	microJoule per pulse			0.1 x 0.1	micrometer	UO	UO:0000017	Data processing steps used	cheetah	r0046-s01-c01	36/Raw_Files/e625-r0046-s01-c01.xtc	Coherent X-ray Imaging Data Bank (CXIDB)	doi:10.11577/1252456	http://dx.doi.org/10.11577/1252456
RDV	Sample injection at LCLS	X-ray free-electron laser	Linac Coherent Light Source (LCLS)	CXI	0.1?m chamber	50	femtosecond			CSPAD	217.4	millimeter	UO	UO:0000016	2.4	metre	UO	UO:0000008	aerosol	aerodynamic lens injector	room temperature				vacuum	OMIT	OMIT:0015452	4	microJoule per pulse			0.1 x 0.1	micrometer	UO	UO:0000017	Data processing steps used	cheetah	r0046-s01-c02	36/Raw_Files/e625-r0046-s01-c02.xtc	Coherent X-ray Imaging Data Bank (CXIDB)	doi:10.11577/1252456	http://dx.doi.org/10.11577/1252456
RDV	Sample injection at LCLS	X-ray free-electron laser	Linac Coherent Light Source (LCLS)	CXI	0.1?m chamber	50	femtosecond			CSPAD	217.4	millimeter	UO	UO:0000016	2.4	metre	UO	UO:0000008	aerosol	aerodynamic lens injector	room temperature				vacuum	OMIT	OMIT:0015452	4	microJoule per pulse			0.1 x 0.1	micrometer	UO	UO:0000017	Data processing steps used	cheetah	r0046-s01-c03	36/Raw_Files/e625-r0046-s01-c03.xtc	Coherent X-ray Imaging Data Bank (CXIDB)	doi:10.11577/1252456	http://dx.doi.org/10.11577/1252456
RDV	Sample injection at LCLS	X-ray free-electron laser	Linac Coherent Light Source (LCLS)	CXI	0.1?m chamber	50	femtosecond			CSPAD	217.4	millimeter	UO	UO:0000016	2.4	metre	UO	UO:0000008	aerosol	aerodynamic lens injector	room temperature				vacuum	OMIT	OMIT:0015452	4	microJoule per pulse			0.1 x 0.1	micrometer	UO	UO:0000017	Data processing steps used	cheetah	r0046-s01-c04	36/Raw_Files/e625-r0046-s01-c04.xtc	Coherent X-ray Imaging Data Bank (CXIDB)	doi:10.11577/1252456	http://dx.doi.org/10.11577/1252456
RDV	Sample injection at LCLS	X-ray free-electron laser	Linac Coherent Light Source (LCLS)	CXI	0.1?m chamber	50	femtosecond			CSPAD	217.4	millimeter	UO	UO:0000016	2.4	metre	UO	UO:0000008	aerosol	aerodynamic lens injector	room temperature				vacuum	OMIT	OMIT:0015452	4	microJoule per pulse			0.1 x 0.1	micrometer	UO	UO:0000017	Data processing steps used	cheetah	r0046-s01-c05	36/Raw_Files/e625-r0046-s01-c05.xtc	Coherent X-ray Imaging Data Bank (CXIDB)	doi:10.11577/1252456	http://dx.doi.org/10.11577/1252456
RDV	Sample injection at LCLS	X-ray free-electron laser	Linac Coherent Light Source (LCLS)	CXI	0.1?m chamber	50	femtosecond			CSPAD	217.4	millimeter	UO	UO:0000016	2.4	metre	UO	UO:0000008	aerosol	aerodynamic lens injector	room temperature				vacuum	OMIT	OMIT:0015452	4	microJoule per pulse			0.1 x 0.1	micrometer	UO	UO:0000017	Data processing steps used	cheetah	r0046-s01-c06	36/Raw_Files/e625-r0046-s01-c06.xtc	Coherent X-ray Imaging Data Bank (CXIDB)	doi:10.11577/1252456	http://dx.doi.org/10.11577/1252456
RDV	Sample injection at LCLS	X-ray free-electron laser	Linac Coherent Light Source (LCLS)	CXI	0.1?m chamber	50	femtosecond			CSPAD	217.4	millimeter	UO	UO:0000016	2.4	metre	UO	UO:0000008	aerosol	aerodynamic lens injector	room temperature				vacuum	OMIT	OMIT:0015452	4	microJoule per pulse			0.1 x 0.1	micrometer	UO	UO:0000017	Data processing steps used	cheetah	r0046-s01-c07	36/Raw_Files/e625-r0046-s01-c07.xtc	Coherent X-ray Imaging Data Bank (CXIDB)	doi:10.11577/1252456	http://dx.doi.org/10.11577/1252456
RDV	Sample injection at LCLS	X-ray free-electron laser	Linac Coherent Light Source (LCLS)	CXI	0.1?m chamber	50	femtosecond			CSPAD	217.4	millimeter	UO	UO:0000016	2.4	metre	UO	UO:0000008	aerosol	aerodynamic lens injector	room temperature				vacuum	OMIT	OMIT:0015452	4	microJoule per pulse			0.1 x 0.1	micrometer	UO	UO:0000017	Data processing steps used	cheetah	r0046-s02-c00	36/Raw_Files/e625-r0046-s02-c00.xtc	Coherent X-ray Imaging Data Bank (CXIDB)	doi:10.11577/1252456	http://dx.doi.org/10.11577/1252456
RDV	Sample injection at LCLS	X-ray free-electron laser	Linac Coherent Light Source (LCLS)	CXI	0.1?m chamber	50	femtosecond			CSPAD	217.4	millimeter	UO	UO:0000016	2.4	metre	UO	UO:0000008	aerosol	aerodynamic lens injector	room temperature				vacuum	OMIT	OMIT:0015452	4	microJoule per pulse			0.1 x 0.1	micrometer	UO	UO:0000017	Data processing steps used	cheetah	r0046-s02-c01	36/Raw_Files/e625-r0046-s02-c01.xtc	Coherent X-ray Imaging Data Bank (CXIDB)	doi:10.11577/1252456	http://dx.doi.org/10.11577/1252456
RDV	Sample injection at LCLS	X-ray free-electron laser	Linac Coherent Light Source (LCLS)	CXI	0.1?m chamber	50	femtosecond			CSPAD	217.4	millimeter	UO	UO:0000016	2.4	metre	UO	UO:0000008	aerosol	aerodynamic lens injector	room temperature				vacuum	OMIT	OMIT:0015452	4	microJoule per pulse			0.1 x 0.1	micrometer	UO	UO:0000017	Data processing steps used	cheetah	r0046-s02-c02	36/Raw_Files/e625-r0046-s02-c02.xtc	Coherent X-ray Imaging Data Bank (CXIDB)	doi:10.11577/1252456	http://dx.doi.org/10.11577/1252456
[truncated: 2,521 more rows]
