# Supplementary material for: Coherent diffraction of single Rice Dwarf virus particles using hard X-rays at the Linac Coherent Light Source
Source: Sci Data. 2016 Aug 1;3:160064. doi: 10.1038/sdata.2016.64 (PMC4968191; doi:10.1038/sdata.2016.64)
Supplement: Supplementary file 1 [file sdata201664-isa1.zip › a_NTA_Seibert.txt]

Sample Name	Protocol REF	Comment[method]	Assay Name	Raw Data File	Comment[Data Repository]	Comment[Data Record Accession]	Comment[Data Record URI]
RDV	Pre-characterization experiments	Sample size and monodispersity in the liquid phase	Nanoparticle Tracking Analysis (NTA)	Data Citation 1 - DLS,NTA,DMA.xlsx	figshare	doi:10.6084/m9.figshare.c.2342581	http://dx.doi.org/10.6084/m9.figshare.c.2342581
